# Supplementary material for: Using mechanistic Bayesian networks to identify downstream targets of the Sonic Hedgehog pathway
Source: BMC Bioinformatics. 2009 Dec 18;10:433. doi: 10.1186/1471-2105-10-433 (PMC3087349; doi:10.1186/1471-2105-10-433)
Supplement: Additional File 1 — Source code and data. Contains all the code and data required to replicate the analysis. The scripts use PEBL's distributed computing features to run analysis over a variety of distributed computing platforms. Additionally, the scripts are easy to modify to run similar analysis with different datasets and MBN templates. The README.txt file contains further information about using and modifying the scripts. [file 1471-2105-10-433-S1.XLS]

## Sheet: 74a
Var #	Unigene	ID	UniGene.title	GenBank.Accession	Gene.symbol	Score (MBN Model)	Score (Sequential BN Model)	Score (Parallel BN Model)
1739	Mm.22701	94813_at	Growth arrest specific 1	X65128	Gas1	-226.341	-84.1927	-118.643
4726	Mm.336839	94097_at	GLI-Kruppel family member GLI1	AB025922	Gli1	-226.691	-84.1281	-116.186
3595	Mm.287037	96557_at	Patched homolog 2	AB010833	Ptch2	-229.173	-84.1281	-117.236
5321	Mm.41800	99180_at	GTP binding protein 4	AI851237	Gtpbp4	-229.443	-84.9754	-123.325
3953	Mm.29429	95134_at	Mid1 interacting protein 1 (gastrulation specific G12-like (zebrafish))	AW124483	Mid1ip1	-229.615	-85.7151	-117.39
2486	Mm.256509	101526_at	Homeo box, msh-like 1	X14759	Msx1	-229.866	-85.5144	-122.121
5608	Mm.4757	100127_at	Cellular retinoic acid binding protein II	M35523	Crabp2	-229.97	-82.0667	-119.049
5746	Mm.5148	98865_at	Hyaluronan synthase 2	U52524	Has2	-231.027	-89.6351	-121.667
4861	Mm.347441	160996_at	Forkhead box D1	L38607	Foxd1	-231.614	-89.7041	-122.766
3859	Mm.29189	96801_at	Adenylate kinase 1	AJ010108	Ak1	-232.223	-80.3003	-119.049
487	Mm.14092	102800_at	Forkhead box C2	X74040	Foxc2	-232.283	-85.9563	-115.157
4244	Mm.30239	97442_at	Solute carrier family 39 (metal ion transporter), member 8	AW124340	Slc39a8	-232.402	-87.5657	-122.044
1623	Mm.221403	160332_at	Platelet derived growth factor receptor, alpha polypeptide	AI840738	Pdgfra	-232.408	-93.4905	-124.347
3644	Mm.288508	96018_r_at	Zinc finger, DHHC domain containing 5	AI853561	Zdhhc5	-232.518	-94.5767	-130.128
4878	Mm.34797	98108_at	Cellular retinoic acid binding protein I	X15789	Crabp1	-232.547	-83.6537	-122.044
2955	Mm.272368	94061_at	Cysteine-rich protein 1 (intestinal)	M13018	Crip1	-232.789	-84.0591	-121.42
4524	Mm.325827	93727_at	G1 to S phase transition 1	AB003502	Gspt1	-233.462	-83.3913	-117.39
5195	Mm.39095	97728_at	Netrin 1	U65418	Ntn1	-233.568	-82.6039	-117.236
6076	Mm.7821	101446_at	Tumor protein D52-like 1	AF004428	Tpd52l1	-233.596	-84.1281	-119.182
3509	Mm.284592	104287_at	SUMO/sentrin specific protease 3	AI853807	Senp3	-233.663	-83.1036	-122.92
4321	Mm.30837	160464_s_at	N-myc downstream regulated gene 1	U60593	Ndrg1	-233.68	-84.0591	-120.37
1704	Mm.22547	94282_at	N-acylsphingosine amidohydrolase 1	AW124297	Asah1	-233.761	-90.6567	-125.446
2425	Mm.254297	102854_s_at	ATPase, Cu++ transporting, alpha polypeptide	U03434	Atp7a	-233.808	-90.0406	-125.474
2534	Mm.258280	93642_at	Longevity assurance homolog 1 (S. cerevisiae)	M62301	Lass1	-233.879	-86.7672	-120.386
5013	Mm.3608	92271_at	Paired box gene 6	X63963	Pax6	-234.038	-87.4885	-122.45
3104	Mm.275036	98083_at	Kruppel-like factor 6	AW049031	Copeb	-234.175	-88.7413	-124.059
428	Mm.1371	100697_at	Paired box gene 3	X59358	Pax3	-234.227	-88.7413	-121.197
2538	Mm.258415	94167_at	Nitric oxide synthase 3, endothelial cell	U53142	Nos3	-234.421	-92.854	-127.748
2967	Mm.272472	101121_at	Histone aminotransferase 1	AA517747	Hat1	-234.753	-85.8509	-121.89
801	Mm.168	160092_at	Interferon-related developmental regulator 1	V00756	Ifrd1	-234.828	-85.918	-120.658
4110	Mm.298199	104464_s_at	KDEL (Lys-Asp-Glu-Leu) endoplasmic reticulum protein retention receptor 3	AI642389	Kdelr3	-235.029	-86.6982	-120.127
5079	Mm.373514	92210_at	Angiopoietin 2	AF004326	Angpt2	-235.051	-93.0851	-126.726
4712	Mm.335350	104169_at	Zinc finger protein of the cerebellum 1	D32167	Zic1	-235.071	-88.3542	-121.379
5134	Mm.382	160849_at	Discs, large homolog 1 (Drosophila)	U93309	Dlgh1	-235.13	-87.0549	-120.281
5169	Mm.38792	98630_at	NAD(P) dependent steroid dehydrogenase-like	AW106745	Nsdhl	-235.148	-94.8281	-128.231
3523	Mm.284891	98994_at	Solute carrier family 34 (sodium phosphate), member 2	AF081499	Slc34a2	-235.274	-91.18	-127.93
6002	Mm.71	93476_at	Protein kinase, DNA activated, catalytic polypeptide	AB011543	Prkdc	-235.408	-91.581	-126.033
2433	Mm.254610	97581_at	Odd Oz/ten-m homolog 4 (Drosophila)	AF059485	Odz4	-235.598	-91.0622	-124.529
4786	Mm.341756	103944_at	RAD51-like 1 (S. cerevisiae)	U92068	Rad51l1	-235.762	-93.4136	-127.237
2621	Mm.260164	95485_at	L-3-hydroxyacyl-Coenzyme A dehydrogenase, short chain	D29639	Hadhsc	-235.926	-86.3617	-121.89
4971	Mm.358602	160350_at	Glutathione transferase zeta 1 (maleylacetoacetate isomerase)	AW060750	Gstz1	-235.992	-88.6261	-123.654
3729	Mm.290003	101071_at	Myosin, heavy polypeptide 6, cardiac muscle, alpha	M76599	Myh6	-236.075	-91.2854	-127.643
5144	Mm.38343	92323_at	Mitogen-activated protein kinase 12	Y13439	Mapk12	-236.4	-88.865	-123.277
4390	Mm.313977	101116_at	Phosphatidylinositol-4-phosphate 5-kinase, type II, alpha	AA511245	Pip5k2a	-236.408	-86.1206	-123.731
1971	Mm.24007	94980_at	Dual specificity phosphatase 11 (RNA/RNP complex 1-interacting)	AI006319	Dusp11	-236.454	-94.2891	-128.036
4708	Mm.335196	99010_at	Immunoglobulin superfamily containing leucine-rich repeat	AB024538	Islr	-236.538	-89.5706	-122.227
3322	Mm.279741	104716_at	Retinol binding protein 1, cellular	X60367	Rbp1	-236.547	-91.0702	-125.158
2527	Mm.258065	104587_at	Laminin, alpha 4	U69176	Lama4	-236.552	-92.0918	-126.832
2395	Mm.2531	103945_at	Cripto, FRL-1, cryptic family 1	U57720	Cfc1	-236.569	-90.6567	-125.446
2134	Mm.24641	95451_at	RIKEN cDNA 2810405J04 gene	AA855382	2810405J04Rik	-236.572	-86.1386	-121.485
1754	Mm.22745	94828_at	Opioid receptor, sigma 1	AF004927	Oprs1	-236.639	-82.6982	-120.686
892	Mm.180622	96604_at	RIKEN cDNA 1110032N12 gene	AW125827	1110032N12Rik	-236.66	-91.3315	-127.014
830	Mm.17235	103084_at	Cysteine and glycine-rich protein 3	D88791	Csrp3	-236.832	-89.4528	-125.446
4061	Mm.29703	95709_at	Vitamin K epoxide reductase complex, subunit 1	AW012491	Vkorc1	-236.844	-84.7523	-122.814
3433	Mm.282122	103860_at	DNA segment, Chr 7, Wayne State University 128, expressed	AW209594	D7Wsu128e	-236.866	-94.0579	-127.525
5233	Mm.399	99109_at	Immediate early response 2	M59821	Ier2	-236.867	-90.8879	-124.935
5574	Mm.46514	100403_at	Myosin, light polypeptide 7, regulatory	AA839903	Myl7	-236.888	-88.865	-125.158
976	Mm.1870	103394_at	FXYD domain-containing ion transport regulator 5	U72680	Fxyd5	-236.91	-93.8836	-129.722
4328	Mm.3089	104512_at	Uroplakin 3B	AI957187	Upk3b	-237.037	-91.581	-125.04
1696	Mm.22515	160158_at	RIKEN cDNA D230050J18 gene	AI843313	Gpc3	-237.066	-92.384	-126.832
2491	Mm.256765	98427_s_at	Ubiquitin-conjugating enzyme E2D 3 (UBC4/5 homolog, yeast)	M57999	Nfkb1	-237.114	-94.358	-128.113
2319	Mm.250703	103900_at	Centaurin, gamma 3	AW124150	Centg3	-237.207	-94.2891	-123.325
6128	Mm.821	101506_at	Small nuclear ribonucleoprotein polypeptide A'	AW227345	Snrpa1	-237.238	-86.3617	-121.534
4970	Mm.358597	94192_at	Ganglioside-induced differentiation-associated-protein 10	Y17860	Gdap10	-237.437	-94.0377	-126.244
948	Mm.18443	103357_at	Solute carrier family 2 (facilitated glucose transporter), member 2	X15684	Slc2a2	-237.483	-94.0014	-128.336
1429	Mm.21300	103896_f_at	Insulin-like growth factor binding protein 1	X81579	Igfbp1	-237.494	-93.8836	-127.46
42	Mm.10153	102032_at	Twisted gastrulation homolog 1 (Drosophila)	AW060819	Twsg1	-237.551	-87.5557	-125.628
5594	Mm.4704	161049_at	RIKEN cDNA 3110039M20 gene	U36760	Foxg1	-237.565	-92.384	-125.446
5104	Mm.37516	98572_at	DnaJ (Hsp40) homolog, subfamily B, member 11	AW122551	Dnajb11	-237.609	-86.5441	-124.529
1074	Mm.196330	96786_s_at	DNA segment, Chr 17, ERATO Doi 288, expressed	AA879929	D17Ertd288e	-237.713	-84.0772	-121.757
1206	Mm.203866	160255_at	AHNAK nucleoprotein (desmoyokin)	AA657044	Ahnak	-237.754	-91.9377	-124.424
5176	Mm.38888	99081_at	Serine (or cysteine) proteinase inhibitor, clade G, member 1	AF010254	Serping1	-237.849	-88.559	-122.113
4153	Mm.29960	97414_at	Expressed sequence AI326906	AI852022	AI326906	-237.866	-92.1608	-125.04
2857	Mm.27054	104034_at	Expressed sequence AI464131	AI846672	AI464131	-237.88	-89.5886	-126.544
1910	Mm.2374	103548_at	Tachykinin 2	D14423	Tac2	-237.919	-89.029	-126.139
238	Mm.1237	102395_at	Peripheral myelin protein	Z38110	Pmp22	-237.93	-89.0881	-125.222
1244	Mm.205169	97400_at	RIKEN cDNA 1110039B18 gene	AW122420	1110039B18Rik	-237.932	-93.0645	-129.828
5473	Mm.44379	98561_at	Troponin I, skeletal, slow 1	AJ242874	Tnni1	-238.021	-89.6759	-127.525
6261	Mm.938	93950_at	Forkhead box A2	L10409	Foxa2	-238.039	-91.8731	-124.529
2044	Mm.243802	93371_at	RIKEN cDNA 4833418N17 gene	U88064	Bnc1	-238.174	-91.8731	-127.643
1521	Mm.21762	160144_at	DnaJ (Hsp40) homolog, subfamily C, member 10	AW046006	Dnajc10	-238.185	-89.2986	-122.45
557	Mm.14455	161157_r_at	Transforming growth factor, beta induced	AV231282	Tgfbi	-238.259	-91.2933	-126.139
6301	Mm.99776	101591_at	X-prolyl aminopeptidase (aminopeptidase P) 1, soluble	AI852589	Xpnpep1	-238.377	-86.6982	-124.935
2859	Mm.2706	104155_f_at	Activating transcription factor 3	U19118	Atf3	-238.399	-94.5767	-125.446
1347	Mm.20943	93731_at	FK506 binding protein 9	AF090334	Fkbp9	-238.42	-89.2829	-119.875
562	Mm.14501	92879_at	Protein phosphatase 1G (formerly 2C), magnesium-dependent, gamma isoform	U42383	Ppm1g	-238.507	-87.7968	-123.277
546	Mm.143813	104410_at	Midnolin	AW124785	Midn	-238.583	-89.7041	-123.548
3468	Mm.283045	95044_at	Mediator of RNA polymerase II transcription, subunit 28 homolog (yeast)	AI844549	Med28	-238.613	-90.9081	-126.832
67	Mm.10279	102048_at	Ankyrin repeat domain 1 (cardiac muscle)	AF041847	Ankrd1	-238.697	-89.4528	-125.733
3614	Mm.28768	104406_at	Prostaglandin E synthase	AI060798	Ptges	-238.743	-93.0771	-125.851
677	Mm.154660	93981_at	Plasminogen activator, tissue	J03520	Plat	-238.769	-90.6567	-128.336
1076	Mm.196345	103933_at	Yolk sac gene 2	U61183	Ysg2	-238.777	-91.8731	-126.95
2401	Mm.2533	96504_at	Paired box gene 8	X57487	Pax8	-238.785	-90.6567	-122.738
3758	Mm.290421	161531_r_at	Early growth response 2	AV232606	Egr2	-238.795	-90.446	-125.746
1144	Mm.200516	102696_s_at	Phosphatidylinositol transfer protein, beta	AI747899	Pitpnb	-238.809	-87.7968	-124.242
5274	Mm.4103	92407_at	Myomesin 1	AJ012072	Myom1	-238.817	-92.1608	-127.93
3997	Mm.29542	102817_at	U2 small nuclear ribonucleoprotein auxiliary factor (U2AF) 1, related sequence 1	S69507	U2af1-rs1	-238.852	-90.7055	-127.707
4976	Mm.358616	101698_f_at	Keratin complex 2, basic, gene 17	AI852429	Krt2-17	-238.907	-95.3187	-129.252
2359	Mm.25203	95508_at	NCK-associated protein 1	X61453	Nckap1	-238.912	-81.8997	-120.658
3462	Mm.282863	94815_at	2,3-bisphosphoglycerate mutase	X13586	Bpgm	-238.96	-87.4867	-122.162
5249	Mm.40331	92381_at	Bromodomain adjacent to zinc finger domain, 1B	AF084480	Baz1b	-238.968	-94.6945	-129.029
2749	Mm.265744	100555_at	Down syndrome critical region homolog 1 (human)	AI846152	Dscr1	-238.979	-90.0406	-125.34
3497	Mm.28405	97890_at	Serum/glucocorticoid regulated kinase	AW046181	Sgk	-239.003	-93.8472	-126.139
752	Mm.1618	94764_at	Integrin alpha L	M60778	Itgal	-239.004	-93.0363	-129.435
4830	Mm.3458	160426_at	RNA polymerase 1-1	D31966	Rpo1-1	-239.013	-91.7145	-127.055
1050	Mm.195451	94070_at	Golgi SNAP receptor complex member 2	AW125571	Gosr2	-239.164	-90.0406	-122.814
3487	Mm.28375	160291_at	Sec61 alpha 1 subunit (S. cerevisiae)	AI838624	Sec61a1	-239.223	-92.4973	-123.864
520	Mm.142455	103818_at	Solute carrier family 7 (cationic amino acid transporter, y+ system), member 7	AJ012754	Slc7a7	-239.229	-94.0014	-128.624
2804	Mm.268282	103735_at	Wingless-related MMTV integration site 6	M89800	Wnt6	-239.24	-90.3691	-122.814
910	Mm.181689	96621_at	RIKEN cDNA 1110061L23 gene	AW048608	1110061L23Rik	-239.254	-93.8472	-126.937
472	Mm.140158	102077_at	Cytochrome P450, family 51	AF039839	Cyp51	-239.259	-94.2891	-128.806
3502	Mm.284446	96057_at	Aldehyde dehydrogenase 2, mitochondrial	AI647493	Aldh2	-239.29	-93.8836	-128.4
1353	Mm.209813	160857_at	RIKEN cDNA E230020D15 gene	U30244	Efnb2	-239.355	-89.8582	-124.242
4425	Mm.3177	98000_at	Lymphocyte antigen 64	J04634	Ly64	-239.375	-92.1608	-129.029
3164	Mm.276041	96135_at	RIKEN cDNA 3110003A17 gene	AA833425	3110003A17Rik	-239.405	-89.7892	-123.836
2815	Mm.268564	97329_at	Expressed sequence C77668	AW124061	C77668	-239.409	-95.6753	-128.413
1968	Mm.24003	103697_at	RIKEN cDNA A230075M04 gene	AW061234	AW061234	-239.47	-94.2891	-129.54
5539	Mm.4593	100091_at	UDP-galactose translocator 2	D87990	Slc35b1	-239.51	-87.661	-123.325
4152	Mm.29959	97413_at	RIKEN cDNA 1600029D21 gene	AI121305	1600029D21Rik	-239.569	-93.5471	-122.738
3016	Mm.273175	102200_at	Aquaporin 8	AF018952	Aqp8	-239.632	-93.3728	-126.95
4064	Mm.29709	95712_at	Origin recognition complex, subunit 6-like (S. cerevisiae)	AW045261	Orc6l	-239.642	-93.0851	-126.544
4220	Mm.30162	96926_at	SPARC related modular calcium binding 2	AA980164	Smoc2	-239.738	-95.1	-128.624
2113	Mm.245948	92261_at	Coenzyme Q4 homolog (yeast)	AW047467	Coq4	-239.764	-92.0555	-127.132
1800	Mm.231802	103501_at	Purine rich element binding protein A	U02098	Pura	-239.765	-93.6649	-128.518
991	Mm.188516	98559_at	Smoothelin	AJ010305	Smtn	-239.765	-94.0579	-128.036
1145	Mm.200608	95286_at	Clusterin	D14077	Clu	-239.773	-93.2594	-126.726
2379	Mm.25259	160989_r_at	RIKEN cDNA B430320C24 gene	AA717225	B430320C24Rik	-239.814	-94.358	-130.233
4539	Mm.327497	161462_r_at	Transcribed locus, moderately similar to NP_033996.3 cadherin 11 [Mus musculus]	AV346841		-239.868	-87.4015	-124.059
4208	Mm.30119	160388_at	Sterol-C4-methyl oxidase-like	AI848668	Sc4mol	-239.877	-94.1837	-129.905
4614	Mm.330639	92747_at	NK2 transcription factor related, locus 2 (Drosophila)	U31566	Nkx2-2	-239.878	-91.4677	-121.821
2116	Mm.246003	161040_at	Frizzled homolog 1 (Drosophila)	AF054623	Fzd1	-239.887	-95.6753	-127.055
3002	Mm.273049	94231_at	Cyclin D1	M64403	Ccnd1	-239.921	-88.5853	-124.242
2261	Mm.249146	100928_at	Fibulin 2	X75285	Fbln2	-239.94	-93.3728	-124.347
2053	Mm.24402	103737_at	Glutamine fructose-6-phosphate transaminase 2	AB016780	Gfpt2	-239.964	-92.3431	-126.832
4941	Mm.35600	98492_at	Chemokine-like factor super family 7	AA920419	Cklfsf7	-239.97	-94.8078	-126.544
1776	Mm.229109	93867_at	ATP-binding cassette, sub-family D (ALD), member 4	AJ001166	Abcd4	-239.983	-91.65	-127.12
2546	Mm.258622	93827_at	Tryptophan 2,3-dioxygenase	U24493	Tdo2	-240	-94.358	-127.93
1845	Mm.234832	93604_f_at	Immunoglobulin superfamily, member 4A	AF061260	Igsf4a	-240.011	-89.8582	-122.738
973	Mm.18651	103389_at	Aminoadipate-semialdehyde synthase	AJ224761	Aass	-240.018	-92.785	-125.04
6064	Mm.76649	92558_at	Vascular cell adhesion molecule 1	M84487	Vcam1	-240.019	-94.358	-129.54
5659	Mm.4913	98817_at	Follistatin	Z29532	Fst	-240.048	-89.3838	-125.628
2186	Mm.247636	160487_at	Myosin, light polypeptide 4	M19436	Myl4	-240.053	-91.0622	-126.544
1758	Mm.2277	94834_at	Cathepsin H	U06119	Ctsh	-240.069	-92.1608	-126.544
2653	Mm.260770	96846_at	Serine (or cysteine) proteinase inhibitor, clade C (antithrombin), member 1	AI226846	Serpinc1	-240.124	-85.0808	-122.989
3435	Mm.282184	103520_at	Vascular endothelial growth factor A	M95200	Vegfa	-240.138	-91.2445	-121.534
744	Mm.1605	103029_at	Programmed cell death 4	D86344	Pdcd4	-240.2	-81.8997	-120.281
2736	Mm.26513	96074_at	Apolipoprotein F	AI528149	Apof	-240.207	-92.2096	-127.643
2430	Mm.2545	103950_at	Aquarius	U90333	Aqr	-240.219	-84.6878	-121.89
6293	Mm.98775	160978_at	RIKEN cDNA D630035O19 gene	AW261569	D630035O19Rik	-240.265	-94.358	-129.722
1360	Mm.210048	160474_at	RIKEN cDNA A230065C20 gene	AW046278	Rpp14	-240.282	-90.1684	-126.139
4815	Mm.34411	100977_at	Pyruvate dehydrogenase kinase, isoenzyme 1	AA691492	Pdk1	-240.298	-85.918	-122.268
2177	Mm.247470	100593_at	Troponin T2, cardiac	L47600	Tnnt2	-240.326	-89.1651	-126.832
6042	Mm.7386	101095_at	Microfibrillar-associated protein 2	L23769	Mfap2	-240.345	-88.49	-126.609
515	Mm.141936	98627_at	Insulin-like growth factor binding protein 2	X81580	Igfbp2	-240.354	-87.4015	-121.351
6031	Mm.7319	101407_at	Frataxin	U95736	Fxn	-240.396	-95.6551	-130.415
5264	Mm.40740	97733_at	Adenosine A2b receptor	U05673	Adora2b	-240.41	-94.2891	-129.317
4741	Mm.338613	92958_at	Forkhead box O3a	AI849135	Foxo3a	-240.443	-93.5269	-127.525
493	Mm.141083	100988_at	BCL2-like 11 (apoptosis facilitator)	AA796690	Bcl2l11	-240.454	-89.5016	-124.752
2783	Mm.26743	99359_at	Apolipoprotein A-I	C76688	Apoa1	-240.455	-95.6753	-131.737
184	Mm.116858	104565_at	Adaptor-related protein complex AP-4, sigma 1	AI847561	Ap4s1	-240.473	-90.0406	-127.014
4121	Mm.29846	160819_at	N-myc downstream regulated gene 4	AW121600	Ndrg4	-240.569	-93.0081	-129.435
2784	Mm.2675	94932_at	Platelet derived growth factor, alpha	M29464	Pdgfa	-240.606	-94.0014	-126.033
1498	Mm.21697	103460_at	DNA-damage-inducible transcript 4	AI849939	Ddit4	-240.61	-85.3501	-122.871
5347	Mm.42016	101707_at	Aldehyde dehydrogenase family 1, subfamily A2	X99273	Aldh1a2	-240.61	-90.0406	-126.832
46	Mm.10160	160575_at	CGG triplet repeat binding protein 1	AW045426	Cggbp1	-240.627	-94.2891	-129.658
298	Mm.12825	92811_at	Retinol binding protein 2, cellular	X74154	Rbp2	-240.647	-94.8078	-126.832
4084	Mm.2976	104469_at	Glycoprotein 38	M73748	Gp38	-240.677	-96.0118	-130.128
4366	Mm.311962	99524_at	Solute carrier family 8 (sodium/calcium exchanger), member 1	AF004666	Slc8a1	-240.677	-94.2891	-126.832
658	Mm.15383	102887_at	Tumor necrosis factor receptor superfamily, member 11b (osteoprotegerin)	U94331	Tnfrsf11b	-240.694	-94.3172	-128.559
2721	Mm.263847	103059_at	FXYD domain-containing ion transport regulator 3	X93038	Fxyd3	-240.705	-88.49	-123.548
4454	Mm.319581	103539_at	Cytoplasmic tyrosine kinase, Dscr28C related (Drosophila)	X55663	Tec	-240.719	-88.49	-125.222
5721	Mm.5088	101180_at	RIKEN cDNA C030026E19 gene	U43678	Atm	-240.723	-88.8954	-125.851
856	Mm.1763	102956_at	Homeo box, msh-like 2	X59252	Msx2	-240.774	-85.5996	-122.583
2613	Mm.260098	161747_i_at	Myosin Vb	AV321353	Myo5b	-240.779	-90.8923	-125.068
6186	Mm.873	101530_at	U5 small nuclear ribonucleoprotein	U97079	MGI:1336880	-240.793	-89.5398	-125.733
4646	Mm.332105	102649_s_at	Retinoic acid early transcript 1E	D64162	Raet1c	-240.848	-90.5922	-126.909
5710	Mm.50424	96873_at	Tax1 (human T-cell leukemia virus type I) binding protein 1	AI843287	Tax1bp1	-240.853	-91.581	-129.029
4193	Mm.300697	160569_at	RIKEN cDNA 2310008M10 gene	AI848235	2310008M10Rik	-240.854	-90.3282	-124.752
3544	Mm.2857	104271_at	Adrenomedullin receptor	D17292	Admr	-240.893	-92.5663	-129.54
195	Mm.117581	160521_at	RIKEN cDNA 2610020N02 gene	U01139	2610020N02Rik	-240.894	-85.9563	-122.073
4866	Mm.347513	98131_at	Crystallin, zeta	D78646	Cryz	-240.899	-92.2742	-127.237
1456	Mm.21482	93812_at	Chloride channel, nucleotide-sensitive, 1A	U53455	Clns1a	-240.902	-93.8472	-124.935
5520	Mm.45558	100013_at	Interferon-induced protein 35	AW121732	Ifi35	-240.915	-89.2829	-125.446
5697	Mm.5021	100155_at	Discoidin domain receptor family, member 1	L57509	Ddr1	-240.954	-91.8323	-123.836
115	Mm.10665	102315_at	Testis expressed gene 292	AW124570	Tex292	-240.981	-87.1037	-124.935
5962	Mm.6799	100986_at	Four and a half LIM domains 2	AF055889	Fhl2	-240.984	-93.4418	-129.317
4107	Mm.29814	160361_at	Trafficking protein particle complex 4	AW120963	Trappc4	-240.987	-92.2742	-129.722
5413	Mm.4272	99552_at	Snail homolog 2 (Drosophila)	U79550	Snai2	-241.007	-88.4029	-122.268
2445	Mm.255045	99138_at	Chromosome condensation 1	AA756292	Chc1	-241.029	-84.8954	-121.128
3084	Mm.2746	95019_at	Glutathione S-transferase, theta 1	X98055	Gstt1	-241.181	-86.8317	-123.654
6235	Mm.90071	102194_at	RIKEN cDNA 2810432D09 gene	AW122332	2810432D09Rik	-241.204	-83.2707	-119.231
485	Mm.140811	103072_at	Hydroxysteroid dehydrogenase-1, delta<5>-3-beta	M58567	Hsd3b1	-241.225	-94.6537	-130.821
2426	Mm.2543	103949_at	Indian hedgehog	X76291	Ihh	-241.243	-94.6945	-126.544
5491	Mm.44871	103338_at	Poly (ADP-ribose) polymerase family, member 6	AW120504	Parp6	-241.278	-90.8233	-125.628
4365	Mm.311948	95675_at	Mitogen-activated protein kinase kinase kinase kinase 3	AW121182	Map4k3	-241.281	-91.5165	-129.435
4634	Mm.331559	104615_at	Galactose-1-phosphate uridyl transferase	M96265	Galt	-241.297	-87.4867	-122.45
4653	Mm.332425	103289_at	Corin	AB013874	Corin	-241.387	-85.1578	-121.197
492	Mm.141054	94955_at	RIKEN cDNA 1110011C06 gene	AW125433	5530600A18Rik	-241.396	-88.2488	-126.256
825	Mm.171615	98756_at	RIKEN cDNA E430034C17 gene	W91704	2810043O03Rik	-241.421	-85.7864	-120.281
4915	Mm.3520	97157_at	NK-3 transcription factor, locus 1 (Drosophila)	U88542	Nkx3-1	-241.441	-90.4744	-124.935
563	Mm.145091	161401_f_at	Aldehyde dehydrogenase family 3, subfamily A2	AV276715	Aldh3a2	-241.443	-93.0363	-129.828
3093	Mm.274852	94686_at	Glycine decarboxylase	C76765	Gldc	-241.473	-92.1608	-127.055
2991	Mm.27289	96643_at	WAP four-disulfide core domain 2	AW121336	Wfdc2	-241.484	-85.9563	-123.143
593	Mm.148278	104688_at	Mitogen activated protein kinase kinase kinase kinase 1	Y09010	Map4k1	-241.52	-93.8472	-127.748
3718	Mm.28989	104554_at	Nuclear receptor subfamily 2, group F, member 6	L25674	Nr2f6	-241.561	-90.7055	-127.42
2582	Mm.259333	96592_at	Phosphatidylinositol 3-kinase, regulatory subunit, polypeptide 1 (p85 alpha)	U50413	Pik3r1	-241.591	-94.2891	-128.113
5044	Mm.369975	161841_r_at	Transcribed locus	AV328604		-241.618	-89.1831	-126.726
669	Mm.154144	93097_at	Arginase 1, liver	U51805	Arg1	-241.624	-92.384	-125.222
560	Mm.14487	102828_at	Mitogen activated protein kinase kinase 6	U39066	Map2k6	-241.627	-89.2521	-125.04
958	Mm.18565	93323_at	Proteolipid protein 2	AB031292	Plp2	-241.657	-87.3913	-123.548
6152	Mm.85289	160736_at	RIKEN cDNA 4932432N11 gene	AA690230	4932432N11Rik	-241.684	-90.8233	-127.055
4736	Mm.338021	99038_at	Adenylosuccinate synthetase, non muscle	L24554	Adss	-241.714	-92.2742	-128.847
4921	Mm.3527	98478_at	Cyclin G2	U95826	Ccng2	-241.721	-88.3076	-125.733
3638	Mm.288282	104407_at	Activated leukocyte cell adhesion molecule	L25274	Alcam	-241.784	-90.1947	-123.143
5434	Mm.4347	161560_f_at	X-ray repair complementing defective repair in Chinese hamster cells 1	AV264181	Xrcc1	-241.784	-96.235	-130.233
4330	Mm.309	96598_at	Cyclin J	AA122714	Ccnj	-241.815	-95.7241	-130.233
204	Mm.119162	94001_at	ELAV (embryonic lethal, abnormal vision, Drosophila)-like 1 (Hu antigen R)	U65735	Elavl1	-241.822	-91.6988	-129.029
1819	Mm.233813	102259_at	3-monooxygenase/tryptophan 5-monooxygenase activation protein, gamma polypeptide	AF058799	Ywhag	-241.831	-93.5314	-128.806
1881	Mm.236067	92593_at	Periostin, osteoblast specific factor	D13664	Postn	-241.834	-88.3542	-124.752
6251	Mm.9221	101921_at	RAB4A, member RAS oncogene family	D86563	Rab4a	-241.837	-91.3987	-124.935
4346	Mm.310	161940_r_at	Transmembrane emp24 protein transport domain containing 5	AV336118	Rnf103	-241.87	-91.5165	-128.741
4739	Mm.3383	92181_at	Advanced glycosylation end product-specific receptor	L33412	Ager	-241.874	-96.235	-132.143
2051	Mm.24400	104707_at	Transmembrane 4 superfamily member 5	AA718076	Tm4sf5	-241.876	-93.6649	-129.029
621	Mm.1508	93042_at	Benzodiazepine receptor, peripheral	D21207	Bzrp	-241.901	-92.7974	-129.317
396	Mm.133825	101593_at	Cysteine rich protein 2	AI851454	Crip2	-241.925	-90.5514	-124.242
925	Mm.182350	160515_at	Poly(A)-specific ribonuclease (deadenylation nuclease)	AW048715	Parn	-241.935	-93.5269	-126.544
4667	Mm.333048	96172_at	GTPase, IMAP family member 4	AA795946	Gimap4	-241.984	-86.5159	-119.811
865	Mm.177724	100633_at	RIKEN cDNA 2810484M10 gene	AW124268	2810484M10Rik	-242.004	-85.4454	-121.939
404	Mm.1347	102657_at	H2.0-like homeo box 1 (Drosophila)	X58250	Hlx1	-242.006	-94.2891	-128.741
1184	Mm.2025	103620_s_at	Survival motor neuron 1	U77714	Smn1	-242.007	-83.7278	-121.757
3619	Mm.287807	99141_at	GM2 ganglioside activator protein	U09816	Gm2a	-242.06	-93.4418	-127.93
975	Mm.186943	102336_at	DNA segment, Chr 1, Brigham & Women's Genetics 0491 expressed	AF060565	D1Bwg0491e	-242.111	-96.5714	-129.435
407	Mm.1351	102660_at	Homeo box C4	X69019	Hoxc4	-242.127	-89.5016	-124.059
5776	Mm.5264	100876_at	RIKEN cDNA 2900046B09 gene	AI841076	Fez1	-242.137	-91.3315	-126.256
5244	Mm.4012	97742_s_at	Fibroblast growth factor 8	D12483	Fgf8	-242.157	-82.8441	-121.485
1210	Mm.203928	99140_at	Mitochondrial ribosomal protein L16	AW124920	Mrpl16	-242.202	-93.0851	-125.956
1438	Mm.213408	98555_at	Tetratricopeptide repeat domain 3	AB008516	Ttc3	-242.206	-95.3187	-129.422
3478	Mm.283410	101662_at	Suppressor of zeste 12 homolog (Drosophila)	AA536986	Suz12	-242.218	-96.6404	-129.252
3850	Mm.291799	99591_i_at	Retinol dehydrogenase 11	AB030505	Rdh11	-242.225	-85.918	-123.366
5446	Mm.4379	99662_at	Pericentrin 1	AI194767	Pcnt1	-242.241	-95.3187	-129.54
3777	Mm.290655	160965_at	RAS p21 protein activator 4	AA163960	Rasa4	-242.243	-89.2986	-123.366
3838	Mm.291624	95128_at	Anaphase promoting complex subunit 2	AI849611	Anapc2	-242.243	-93.5269	-126.95
5248	Mm.40323	160860_at	Growth differentiation factor 10	AI853332	Gdf10	-242.245	-87.5657	-120.098
2043	Mm.243722	98169_s_at	RIKEN cDNA D130009B15 gene	AU020229	Fzd3	-242.287	-90.3691	-124.018
5263	Mm.4071	97750_at	Laminin receptor 1 (ribosomal protein SA)	X06406	Lamr1	-242.289	-92.0067	-127.813
2824	Mm.268930	102659_at	Ceroid lipofuscinosis, neuronal 3, juvenile (Batten, Spielmeyer-Vogt disease)	U68064	Cln3	-242.311	-90.9568	-125.733
4427	Mm.317701	96773_at	Thioredoxin domain containing 4 (endoplasmic reticulum)	AW125408	Txndc4	-242.324	-91.3987	-129.499
906	Mm.1815	103341_at	Cytidine 5'-triphosphate synthase	U49350	Ctps	-242.369	-86.5159	-123.038
5894	Mm.6250	93389_at	Prominin 1	AF039663	Prom1	-242.378	-90.7055	-125.628
3980	Mm.29489	160345_at	Mitochondrial ribosomal protein L34	AW125562	Mrpl34	-242.416	-95.3187	-129.828
333	Mm.1292	100690_at	Tyrosine hydroxylase	M69200	Th	-242.421	-91.4677	-125.51
2226	Mm.24842	104761_at	RIKEN cDNA C430019N01 gene	AA612450	Antxr2	-242.432	-90.0406	-126.256
1151	Mm.200783	161483_r_at	Synovial sarcoma, X breakpoint 2 interacting protein	AV075508	Ssx2ip	-242.462	-88.4944	-124.817
1644	Mm.22246	103493_at	Neuromedin B	AW045989	Nmb	-242.476	-91.581	-125.222
921	Mm.18213	93300_at	Transforming growth factor, beta 2	X57413	Tgfb2	-242.513	-87.4603	-124.529
710	Mm.157105	160152_at	Protease (prosome, macropain) 26S subunit, ATPase 1	U39302	Psmc1	-242.522	-93.0569	-128.336
3748	Mm.29023	101776_at	V-erb-b2 erythroblastic leukemia viral oncogene homolog 3 (avian)	AF059175	Erbb3	-242.524	-93.7782	-129.435
6227	Mm.89918	100394_at	Podocalyxin-like	AB028048	Podxl	-242.535	-91.9377	-128.847
2854	Mm.270484	101068_at	Makorin, ring finger protein, 1	AA656621	Mkrn1	-242.554	-90.0199	-125.117
5471	Mm.4425	100044_at	Claudin 11	U19582	Cldn11	-242.556	-91.65	-127.93
2922	Mm.271891	94550_at	Sorting nexin 1	AW121324	Snx1	-242.58	-93.8836	-127.237
3842	Mm.291707	96232_at	Cullin 2	AI854281	Cul2	-242.595	-93.1417	-126.95
722	Mm.158251	93039_at	Plasma glutamate carboxypeptidase	AF009513	MGI:1889205	-242.637	-91.4677	-126.139
4810	Mm.343951	97830_at	Platelet/endothelial cell adhesion molecule 1	L06039	Pecam1	-242.646	-89.1651	-124.529
942	Mm.18347	103350_at	Proteasome (prosome, macropain) 26S subunit, non-ATPase, 7	M64641	Psmd7	-242.648	-92.2944	-127.825
3238	Mm.277413	96305_at	Expressed sequence C77604	AI845854	C77604	-242.664	-94.0014	-125.628
3049	Mm.274011	160915_at	UDP-Gal:betaGlcNAc beta 1,4-galactosyltransferase, polypeptide 3	AW125175	B4galt3	-242.681	-88.2	-117.508
4601	Mm.330119	103694_at	Nucleoporin 188	AW125432	Nup188	-242.688	-90.1992	-122.989
4565	Mm.328963	100899_s_at	Zinc finger protein 297	AI265210	Zfp297	-242.704	-92.3431	-126.321
5629	Mm.4809	92909_at	Placental growth factor	X80171	Pgf	-242.707	-92.0555	-127.12
821	Mm.171389	160821_r_at	Protein phosphatase 6, catalytic subunit	AW124336	Ppp6c	-242.724	-88.9419	-125.523
2289	Mm.249822	104348_at	Brain and reproductive organ-expressed protein	AI835152	Bre	-242.737	-89.2986	-124.752
4503	Mm.324310	93145_at	Transcribed locus	AI840824		-242.739	-90.5049	-126.321
5861	Mm.595	93243_at	Bone morphogenetic protein 7	X56906	Bmp7	-242.741	-88.873	-123.836
3552	Mm.286061	95054_at	Threonyl-tRNA synthetase	AI849620	Tars	-242.78	-90.9749	-125.628
1598	Mm.220367	92569_f_at	Nucleolar protein 5	AF053232	Nol5	-242.827	-90.1459	-127.643
5289	Mm.41440	92424_at	Expressed sequence AI839920	AI843426	AI839920	-242.844	-88.6906	-123.654
3646	Mm.28853	94473_at	Pituitary tumor-transforming 1 interacting protein	AW047951	Pttg1ip	-242.861	-87.0549	-122.807
4770	Mm.340702	96548_at	UDP-N-acetyl-alpha-D-galactosamine:(N-acetylneuraminyl)-galactosyl-N-acetylglucosaminylpolypeptide-beta-1, 4-N-acetylgalactosaminyltransferase	L30104	Galgt2	-242.898	-95.2053	-126.95
1640	Mm.22220	94214_at	Fatty acid binding protein 3, muscle and heart	X14961	Fabp3	-242.899	-94.4068	-125.263
3396	Mm.28144	160271_at	RIKEN cDNA 0610007C21 gene	AW121255	0610007C21Rik	-242.936	-92.2742	-127.12
341	Mm.12948	94191_at	Coagulation factor II (thrombin) receptor-like 3	AF080215	F2rl3	-242.978	-90.4868	-125.628
3886	Mm.292447	92450_at	Solute carrier family 12, member 4	AF047339	Slc12a4	-242.988	-87.7762	-123.025
3146	Mm.275800	104719_at	Solute carrier family 12, member 7	AI182203	Slc12a7	-242.993	-92.2742	-130.01
5214	Mm.3955	99101_at	Eukaryotic translation initiation factor 3, subunit 7 (zeta)	AB012580	Eif3s7	-243.03	-86.5441	-124.935
3708	Mm.289681	92730_at	Heparin-binding EGF-like growth factor	L07264	Hbegf	-243.044	-89.0473	-126.544
4816	Mm.34441	92219_s_at	RIKEN cDNA C230067J06 gene	Y14848	Mid1	-243.048	-95.5418	-130.01
4674	Mm.3333	98398_s_at	Apolipoprotein B editing complex 1	U22262	Apobec1	-243.073	-94.0014	-126.678
1763	Mm.228	160695_i_at	Homer homolog 2 (Drosophila)	AF093259	Homer2	-243.114	-93.0363	-126.544
245	Mm.124316	98514_at	Tissue factor pathway inhibitor	AF004833	Tfpi	-243.158	-91.8687	-126.544
80	Mm.103534	160330_at	Cysteine and histidine-rich domain (CHORD)-containing, zinc-binding protein 1	AW122453	Chordc1	-243.182	-87.661	-125.34
5670	Mm.4945	92956_at	Notch gene homolog 3 (Drosophila)	X74760	Notch3	-243.19	-88.4029	-124.752
3750	Mm.290251	101086_f_at	Cellular nucleic acid binding protein 1	X63866	Cnbp1	-243.201	-93.3648	-129.134
4087	Mm.29778	95749_at	Arginine-rich, mutated in early stage tumors	AW122364	Armet	-243.228	-90.0406	-123.864
3013	Mm.273147	99147_at	Zinc finger, HIT domain containing 1	AI843986	Znhit1	-243.247	-87.6246	-121.757
3169	Mm.276087	160997_at	RIKEN cDNA E130303B06 gene	AI606951	E130303B06Rik	-243.256	-92.4973	-128.847
3506	Mm.284503	104627_at	CDP-diacylglycerol synthase (phosphatidate cytidylyltransferase) 2	AW121668	Cds2	-243.273	-90.1947	-125.158
3795	Mm.290908	102754_at	Baculoviral IAP repeat-containing 6	Y17267	Birc6	-243.274	-96.5714	-132.025
1854	Mm.235132	93324_at	Zinc finger protein 36, C3H type-like 1	M58566	Zfp36l1	-243.279	-92.2742	-127.643
2535	Mm.258310	161075_at	DNA segment, Chr 9, ERATO Doi 280, expressed	AI226337	D9Ertd280e	-243.294	-96.235	-127.343
5989	Mm.6988	101044_at	Aminolevulinate, delta-, dehydratase	X13752	Alad	-243.3	-89.4344	-121.862
2668	Mm.261050	95113_at	RIKEN cDNA 0610039D01 gene	AW124257	0610039D01Rik	-243.306	-91.65	-128.336
1105	Mm.197493	99636_at	Polymerase (DNA-directed), delta interacting protein 2	AI848033	Poldip2	-243.317	-94.8281	-126.95
4249	Mm.30250	161783_at	Aldehyde dehydrogenase family 7, member A1	AV362606	Aldh7a1	-243.343	-91.581	-126.832
3080	Mm.274553	95625_at	Solute carrier family 6 (neurotransmitter transporter, creatine), member 8	AI840149	Slc6a8	-243.345	-93.0363	-128.624
9	Mm.100144	92770_at	S100 calcium binding protein A6 (calcyclin)	X66449	S100a6	-243.347	-96.4173	-133.123
1586	Mm.220173	94388_at	Adaptor-related protein complex 3, sigma 2 subunit	U91933	Ap3s2	-243.373	-94.6945	-126.362
5103	Mm.374877	101470_at	RIKEN cDNA E030030F06 gene	AI851014	E030030F06Rik	-243.396	-95.7241	-131.226
2187	Mm.247642	160947_at	Centaurin, delta 3	AI851258	E030006K04Rik	-243.44	-91.8323	-126.544
635	Mm.1529	93050_at	Myosin, light polypeptide 2, regulatory, cardiac, slow	M91602	Myl2	-243.445	-90.6567	-126.909
3213	Mm.276829	162284_r_at	Solute carrier family 39 (zinc transporter), member 4	AV372398	Slc39a4	-243.511	-92.4973	-129.722
5180	Mm.3896	92332_at	Distal-less homeobox 2	M80540	Dlx2	-243.52	-96.8228	-127.643
6267	Mm.945	101932_at	Protein tyrosine phosphatase, receptor type, E	D83484	Ptpre	-243.525	-89.6759	-124.529
3428	Mm.28209	97825_at	PERP, TP53 apoptosis effector	AI854029	Perp	-243.527	-90.5514	-124.752
3898	Mm.29264	160333_at	Src-like-adaptor 2	AI846102	1110008F13Rik	-243.535	-90.6002	-126.544
1995	Mm.24096	104601_at	Thrombomodulin	X14432	Thbd	-243.543	-93.0363	-125.446
803	Mm.168257	162011_f_at	Ras homolog gene family, member U	AV246963	Rhou	-243.547	-90.5514	-121.821
1613	Mm.22117	94073_at	Polymerase (RNA) II (DNA directed) polypeptide G	AI836182	Polr2g	-243.59	-92.0918	-126.544
4501	Mm.3243	98018_at	Protein C receptor, endothelial	L39017	Procr	-243.617	-93.8472	-127.055
972	Mm.186434	94687_at	RIKEN cDNA B230323A14 gene	U90538	Foxb1	-243.632	-94.0579	-126.95
2557	Mm.258908	94698_at	Friend leukemia integration 1	X59421	Fli1	-243.642	-92.0555	-127.93
1379	Mm.21094	93748_at	Glutamate receptor, ionotropic, N-methyl D-aspartate-like 1A	AW123901	Grinl1a	-243.642	-92.785	-127.825
4939	Mm.355894	98908_at	Signal peptide peptidase 3	AW125510	Usmg3	-243.67	-94.9822	-127.525
5052	Mm.370272	104264_at	LPS-responsive beige-like anchor	AW122230	Lrba	-243.673	-93.5269	-126.95
760	Mm.163	93088_at	Beta-2 microglobulin	X01838	B2m	-243.689	-87.4603	-123.836
6286	Mm.976	101991_at	Flavin containing monooxygenase 1	D16215	Fmo1	-243.702	-86.6982	-123.548
283	Mm.127376	94400_at	RIKEN cDNA 1110051M20 gene	AI843094	1110051M20Rik	-243.706	-93.4136	-123.171
1784	Mm.229466	101440_at	RIKEN cDNA 1110033L15 gene	AW047074	1110033L15Rik	-243.746	-90.5922	-125.628
2298	Mm.250004	93270_at	Storage granule protein 23	AI839918	Gars	-243.764	-89.4344	-126.256
804	Mm.16831	93126_at	Creatine kinase, brain	X04591	Ckb	-243.78	-87.5069	-119.875
3176	Mm.27624	96710_at	H2A histone family, member V	AI854262	H2afv	-243.782	-84.7523	-123.97
1171	Mm.2018	93546_s_at	Core binding factor beta	D14572	Cbfb	-243.787	-90.3282	-123.431
455	Mm.139192	93949_at	Guanine nucleotide binding protein, beta 4	M63658	Gnb4	-243.798	-92.7486	-127.46
3437	Mm.282242	100095_at	Scavenger receptor class B, member 1	U37799	Scarb1	-243.798	-86.464	-121.197
1106	Mm.197518	100571_at	Lysosomal-associated protein transmembrane 4B	AW123934	Laptm4b	-243.802	-86.6982	-120.435
227	Mm.122466	160226_at	G elongation factor 1	AW046879	Gfm1	-243.826	-90.3282	-125.697
4378	Mm.3131	97502_at	Dihydrolipoamide dehydrogenase	U73445	Dld	-243.856	-96.235	-130.926
1997	Mm.241056	96346_at	Cysteine dioxygenase 1, cytosolic	AI854020	Cdo1	-243.857	-88.4029	-123.654
5490	Mm.4487	99993_at	Alanyl (membrane) aminopeptidase	U77083	Anpep	-243.87	-94.0659	-128.113
5907	Mm.6358	93408_at	Transcribed locus	AI850482		-243.887	-95.696	-128.847
4393	Mm.314056	100553_at	Tripartite motif protein 27	L46855	Trim27	-243.89	-91.581	-126.216
402	Mm.13445	92845_at	3-oxoacid CoA transferase 1	AI843232	Oxct1	-243.892	-94.2891	-130.703
2028	Mm.24250	92412_s_at	Sperm associated antigen 5	X81633	Spag5	-243.895	-92.2096	-124.935
5627	Mm.4802	98804_at	Homeo box gene expressed in ES cells	U40720	Hesx1	-243.896	-92.6308	-129.211
5311	Mm.41665	99160_s_at	Glutamate receptor, ionotropic, N-methyl D-asparate-associated protein 1 (glutamate binding)	AW227647	Grina	-243.919	-93.1904	-127.237
4523	Mm.325757	104220_at	MAD homolog 6 (Drosophila)	AF010133	Smad6	-243.934	-93.7137	-130.639
1648	Mm.22264	94225_at	Autophagy 5-like (S. cerevisiae)	AI844679	Apg5l	-243.944	-91.7554	-129.029
3318	Mm.279690	97474_r_at	Pleiotrophin	D90225	Ptn	-243.947	-87.0549	-124.424
3957	Mm.294478	97419_at	COMM domain containing 7	AW060956	Commd7	-243.965	-87.2192	-125.851
4988	Mm.358667	99444_at	Receptor (calcitonin) activity modifying protein 2	AJ250490	Ramp2	-243.966	-94.2891	-129.84
4342	Mm.309617	100566_at	Insulin-like growth factor binding protein 5	L12447	Igfbp5	-244.037	-92.2662	-129.029
3125	Mm.27546	161250_at	Importin 4	AV277344	Ipo4	-244.04	-88.2488	-124.752
2238	Mm.248630	102572_at	RAS protein-specific guanine nucleotide-releasing factor 2	U67326	Rasgrf2	-244.063	-94.6176	-130.233
2683	Mm.261681	96885_at	RIKEN cDNA B930019K04 gene	AW122271	2510015F01Rik	-244.072	-89.2829	-126.544
4443	Mm.318841	93974_at	RIKEN cDNA 1300002F13 gene	AW212475	1300002F13Rik	-244.075	-93.5269	-123.787
107	Mm.1056	92582_at	Solute carrier family 1 (neutral amino acid transporter), member 5	L42115	Slc1a5	-244.079	-85.2319	-122.227
1168	Mm.20164	103607_at	Glutathione peroxidase 7	AI882309	Gpx7	-244.08	-86.7672	-120.504
5807	Mm.56769	93534_at	Decorin	X53929	Dcn	-244.081	-89.1651	-123.836
5181	Mm.38976	99084_s_at	Ubiquitin specific protease 3	AA718792	Usp3	-244.094	-93.6649	-127.355
5308	Mm.41639	92379_f_at	Protein tyrosine phosphatase, receptor type Z, polypeptide 1	AJ133130	Ptprz1	-244.101	-84.7523	-118.201
3872	Mm.29203	96804_at	Nucleolar protein 1	AI854811	Nol1	-244.106	-89.4344	-125.222
5024	Mm.3636	98966_at	Dihydrolipoamide branched chain transacylase E2	L42996	Dbt	-244.139	-96.5714	-128.441
108	Mm.10600	162364_f_at	Glutamate dehydrogenase 1	AV231463	Glud1	-244.146	-96.6123	-133.123
1140	Mm.200407	93799_at	Expressed sequence AI316787	AI845933	AI316787	-244.156	-87.7968	-123.431
5279	Mm.4114	99133_at	Solute carrier family 3 (activators of dibasic and neutral amino acid transport), member 2	X14309	Slc3a2	-244.161	-94.6176	-129.134
1687	Mm.22455	104325_at	Melanocortin 2 receptor accessory protein	AI461631	1110025G12Rik	-244.162	-91.8041	-124.306
4926	Mm.3542	98482_at	Parathyroid hormone receptor 1	X78936	Pthr1	-244.166	-93.8836	-127.343
1983	Mm.24042	160182_at	Splicing factor, arginine/serine-rich 6	AI846595	Sfrs6	-244.166	-92.1608	-127.42
5406	Mm.424	99579_at	ATPase, Na+/K+ transporting, beta 3 polypeptide	U59761	Atp1b3	-244.171	-93.4136	-126.609
4749	Mm.33909	95314_at	Tubulin tyrosine ligase	AA030256	Ttl	-244.203	-95.1645	-128.741
6131	Mm.8235	93680_at	Serine/threonine kinase 10	D89728	Stk10	-244.208	-90.1947	-122.632
2708	Mm.26282	94423_at	CDNA sequence BC004728	AW049551	BC004728	-244.209	-89.6759	-127.93
4622	Mm.331064	160708_at	Schwannomin interacting protein 1	AI840446	Schip1	-244.212	-92.5663	-126.832
4668	Mm.333096	93626_at	ATP-binding cassette, sub-family G (WHITE), member 2	AF103875	Abcg2	-244.223	-92.854	-124.529
3749	Mm.29025	94522_at	Dynactin 3	AF098508	Dctn3	-244.232	-84.8393	-118.42
2921	Mm.271877	160547_s_at	Thioredoxin interacting protein	AI839138	Txnip	-244.24	-88.3076	-125.446
78	Mm.103427	96545_s_at	RIKEN cDNA A730042J05 gene	AI447510	A730042J05Rik	-244.244	-93.5269	-126.832
3964	Mm.29466	104645_at	Kruppel-like factor 7 (ubiquitous)	AI853712	Klf7	-244.244	-93.0081	-129.252
399	Mm.134093	92295_at	Sema domain, immunoglobulin domain (Ig), short basic domain, secreted, (semaphorin) 3E	Z80941	Sema3e	-244.252	-95.2053	-130.703
256	Mm.12559	102410_at	Heparan sulfate (glucosamine) 3-O-sulfotransferase 1	AF019385	Hs3st1	-244.269	-89.7247	-124.935
3629	Mm.288098	103346_at	CDC-like kinase 2	AF033564	Clk2	-244.288	-95.3187	-130.128
4400	Mm.314887	101422_at	Formin binding protein 4	AW121377	Fnbp4	-244.29	-91.65	-128.218
3645	Mm.28852	94472_at	Signal peptidase complex subunit 1 homolog (S. cerevisiae)	AW123216	1810004F21Rik	-244.294	-90.0406	-127.866
419	Mm.136604	101805_f_at	Nuclear factor, interleukin 3, regulated	U89411	Nfil3	-244.299	-88.865	-123.431
257	Mm.125659	104048_at	Cysteinyl-tRNA synthetase	AI848732	Cars	-244.323	-92.384	-129.252
2004	Mm.24130	104606_at	CD52 antigen	M55561	Cd52	-244.326	-96.4173	-132.025
3085	Mm.27467	104697_at	Ras homolog gene family, member J	AW121127	Rhoj	-244.338	-91.4677	-126.321
2340	Mm.251255	161386_f_at	DEAD (Asp-Glu-Ala-Asp) box polypeptide 1	AV252908	Ddx1	-244.351	-91.581	-126.39
3470	Mm.28308	93182_at	Inositol polyphosphate-5-phosphatase A	L08074	Nkx6-2	-244.362	-88.8774	-120.504
4799	Mm.34319	98053_at	Tyrosine 3-monooxygenase/tryptophan 5-monooxygenase activation protein, beta polypeptide	AF058797	Ywhab	-244.367	-93.0363	-126.544
888	Mm.18036	102963_at	E2F transcription factor 1	L21973	E2f1	-244.368	-96.6404	-129.722
2511	Mm.257762	102385_at	WD repeat domain 43	AA980618	Wdr43	-244.378	-89.029	-125.851
1656	Mm.222831	102295_at	Potassium voltage-gated channel, shaker-related subfamily, member 5	L22218	Kcna5	-244.387	-89.1651	-124.817
1815	Mm.233470	160527_at	Insulin-like growth factor binding protein 7	AB012886	Igfbp7	-244.419	-91.2445	-124.018
427	Mm.137052	97082_at	Pink-eyed dilution	M97900		-244.438	-93.3648	-127.825
1600	Mm.22061	161530_r_at	Sema domain, immunoglobulin domain (Ig), transmembrane domain (TM) and short cytoplasmic domain, (semaphorin) 4A	AV250428	Sema4a	-244.44	-94.0377	-129.029
188	Mm.117180	99927_at	Complement component factor i	U47810	Cfi	-244.446	-93.2594	-129.658
2889	Mm.271644	101090_at	Fibrillin 1	L29454	Fbn1	-244.446	-87.5557	-126.426
2477	Mm.25613	94384_at	Immediate early response 3	X67644	Ier3	-244.451	-91.581	-127.748
2909	Mm.271784	92589_at	Phosphoserine phosphatase	AI846545	Psph	-244.453	-95.6753	-127.93
6034	Mm.7328	101085_at	Mitochondrial ribosomal protein S24	AI854257	Mrps24	-244.454	-91.65	-128.518
4969	Mm.358584	103518_at	Cytotoxic T lymphocyte-associated protein 2 beta	X15592	Ctla2b	-244.456	-95.1645	-129.828
1220	Mm.2044	93574_at	Serine (or cysteine) proteinase inhibitor, clade F, member 1	AF036164	Serpinf1	-244.47	-91.8687	-126.544
1462	Mm.21501	93815_at	RIKEN cDNA C030041B07 gene	AI839425	Chchd3	-244.472	-95.031	-126.95
3934	Mm.29382	95119_at	RIKEN cDNA 1110038D17 gene	AA866888	1110038D17Rik	-244.476	-88.8466	-123.548
4664	Mm.332855	94014_at	RIKEN cDNA 2510048O06 gene	AA760073	2510048O06Rik	-244.481	-95.8985	-130.233
3653	Mm.288669	95462_at	Basic leucine zipper and W2 domains 2	AW060951	Bzw2	-244.483	-95.7241	-128.924
5170	Mm.388	98632_at	Adenosine deaminase	M10319	Ada	-244.497	-95.2053	-129.722
3567	Mm.28638	96204_at	SH3-binding domain glutamic acid-rich protein	AJ239082	Sh3bgr	-244.504	-93.7013	-127.343
565	Mm.1452	102830_at	CD86 antigen	L25606	Cd86	-244.514	-94.8281	-129.029
3693	Mm.289456	160125_at	DNA segment, Chr 11, ERATO Doi 497, expressed	AI852768	D11Ertd497e	-244.526	-89.5016	-122.738
768	Mm.16422	93096_at	Fibrinogen, gamma polypeptide	AA986050	Fgg	-244.527	-92.6796	-126.95
2347	Mm.251537	103635_at	TDP-glucose 4,6-dehydratase	AI648925	Tgds	-244.535	-90.0406	-126.033
2017	Mm.24204	160968_at	Alanine and arginine rich domain containing protein	AI390412	Aard	-244.54	-93.7782	-129.252
6283	Mm.971	101985_at	Plasminogen	J04766	Plg	-244.555	-91.3987	-128.154
1534	Mm.21815	103470_at	Preferentially expressed antigen in melanoma like 6	AI596993	Pramel6	-244.584	-94.8281	-130.521
5606	Mm.4752	98794_at	Src-related kinase lacking C-terminal regulatory tyrosine and N-terminal myristylation sites	D26186	Srms	-244.586	-94.8281	-128.924
4166	Mm.299813	161161_r_at	Expressed in non-metastatic cells 1, protein	AV216468	Nme1	-244.587	-83.7278	-122.989
2410	Mm.253564	104578_f_at	Actinin, alpha 1	AI195392	Actn1	-244.588	-94.6945	-127.014
1057	Mm.195776	98909_at	Lipoic acid synthetase	AW060843	Lias	-244.606	-94.1349	-128.518
5753	Mm.5168	100526_f_at	A disintegrin and metalloprotease domain 3 (cyritestin)	X64227	Adam3	-244.613	-95.0718	-128.336
1269	Mm.206774	103882_at	Carboxypeptidase N, polypeptide 1	AI182588	Cpn1	-244.624	-94.8281	-130.351
662	Mm.153895	93267_at	RIKEN cDNA B330012G18 gene	AA688834	Rnpc2	-244.631	-92.2096	-128.847
4398	Mm.314721	104672_at	Frizzled-related protein	U68058	Frzb	-244.636	-90.9568	-127.132
3092	Mm.274847	103853_at	Glutamate-rich WD repeat containing 1	AI845664	Grwd1	-244.647	-84.1333	-122.807
4295	Mm.306228	102318_at	ST8 alpha-N-acetyl-neuraminide alpha-2,8-sialyltransferase 4	X86000	St8sia4	-244.651	-93.0081	-127.866
5076	Mm.372207	102978_at	RIKEN cDNA A430104N18 gene	AI021175	AW909330	-244.652	-96.3483	-130.233
191	Mm.117365	95405_at	Mesoderm development candiate 2	AW045534	Mesdc2	-244.666	-88.0845	-126.256
389	Mm.133257	160195_at	RIKEN cDNA 1200013P24 gene	AI846961	1200013P24Rik	-244.675	-90.3691	-127.825
2451	Mm.255241	92841_f_at	Chromogranin B	X51429	Chgb	-244.679	-94.4068	-129.029
6263	Mm.9404	101969_at	Neuroblastoma, suppression of tumorigenicity 1	D50263	Nbl1	-244.68	-96.0118	-131.514
4857	Mm.347420	96593_at	ELK1, member of ETS oncogene family	X87257	Elk1	-244.696	-95.2053	-128.741
2980	Mm.272632	160583_at	Extra cellular link domain-containing 1	AA880988	Xlkd1	-244.7	-89.7247	-125.158
1683	Mm.224246	100908_at	Protein tyrosine phosphatase, receptor type, A	M36033	Ptpra	-244.728	-87.0812	-123.277
5058	Mm.371552	160493_at	Cd63 antigen	D16432	Cd63	-244.731	-95.1	-126.95
338	Mm.129420	96422_at	Similar to NK2 homeodomain transcription factor	Y15741	Nkx2-9	-244.752	-93.0363	-126.726
647	Mm.153372	160113_at	BRCA1 associated protein	AI854472	Brap	-244.753	-94.8078	-131.332
1223	Mm.20449	103247_at	Membrane protein, palmitoylated 3 (MAGUK p55 subfamily member 3)	AF079366	Mpp3	-244.763	-89.7247	-124.781
4407	Mm.3160	97993_at	Uroporphyrinogen III synthase	U04439	Uros	-244.775	-95.3187	-125.446
2422	Mm.254114	161504_i_at	DNA segment, Chr 10, ERATO Doi 214, expressed	AV127302	D10Ertd214e	-244.794	-93.0363	-127.237
6135	Mm.828	161740_r_at	Recombination activating gene 1	AV316109	Rag1	-244.8	-92.4973	-127.643
3768	Mm.290527	161907_s_at	Tenascin XB	AV375788	Tnxb	-244.813	-92.0918	-126.726
1416	Mm.212789	102668_at	Peroxisome proliferator activated receptor alpha	X57638	Ppara	-244.828	-93.0771	-130.233
423	Mm.13694	92848_at	Ornithine aminotransferase	X64837	Oat	-244.831	-95.493	-127.643
1099	Mm.196884	101371_at	Cleavage and polyadenylation specific factor 4	AF033201	Cpsf4	-244.844	-88.1434	-121.128
2252	Mm.24887	94330_at	N-acetylneuraminate pyruvate lyase	AA710564	Npl	-244.849	-93.6649	-127.93
1928	Mm.23825	94875_at	Mitochondrial ribosomal protein L20	AI838915	Mrpl20	-244.85	-91.3987	-127.643
2211	Mm.24807	99894_at	Prostaglandin F2 receptor negative regulator	AF006201	Ptgfrn	-244.856	-91.581	-128.336
3604	Mm.287397	96069_at	Aldo-keto reductase family 7, member A5 (aflatoxin aldehyde reductase)	AI840094	Akr7a5	-244.86	-93.7782	-128.911
1987	Mm.240543	98489_at	Discs, large homolog 7 (Drosophila)	AI510131	Dlg7	-244.885	-91.65	-126.832
1087	Mm.196580	160165_at	Ubiquitin-conjugating enzyme E2M (UBC12 homolog, yeast)	AI850365	Ube2m	-244.896	-89.4528	-123.654
5078	Mm.37294	161459_f_at	Prolyl endopeptidase	AV301321	Prep	-244.922	-87.5069	-123.548
5944	Mm.66293	103421_at	Stromal cell derived factor receptor 2	D50464	Sdfr2	-244.924	-92.1608	-127.42
3841	Mm.29170	96797_s_at	F-box and WD-40 domain protein 5	AW122681	Fbxw5	-244.929	-92.0555	-128.154
1923	Mm.238044	99034_at	Iroquois related homeobox 3 (Drosophila)	Y15001	Irx3	-244.93	-90.9568	-125.222
559	Mm.14485	102735_at	Testis expressed gene 9	AB000619	Tex9	-244.93	-94.4432	-128.441
6295	Mm.99	100349_at	Ribonucleotide reductase M2	C79615	Rrm2	-244.941	-90.9749	-128.336
3459	Mm.282751	96784_at	Anillin, actin binding protein (scraps homolog, Drosophila)	AW123269	Anln	-244.952	-94.2891	-129.435
1217	Mm.20434	95320_at	Killer cell lectin-like receptor subfamily G, member 1	AF097357	Klrg1	-244.971	-91.4677	-127.525
2279	Mm.249555	102990_at	Procollagen, type III, alpha 1	AA655199	Col3a1	-244.983	-96.3483	-130.926
3150	Mm.275845	160954_at	Synapsin II	AF096867	Syn2	-244.986	-93.3728	-129.029
1413	Mm.212469	97386_at	ES neuronal differentiation 2	AI853294	MGI:2662729	-244.994	-95.8295	-127.355
231	Mm.12286	102290_at	Arachidonate 12-lipoxygenase	U04334	Alox12	-244.998	-96.0118	-128.336
5794	Mm.55075	160737_at	Lanosterol synthase	AW060927	Lss	-245.014	-93.6649	-127.055
4016	Mm.296022	92331_at	Membrane metallo endopeptidase	M81591	Mme	-245.019	-90.446	-127.42
1905	Mm.236969	161153_r_at	Renin binding protein	AV211623	Renbp	-245.024	-95.0718	-129.435
4550	Mm.328305	95523_at	RIKEN cDNA 6530401D17 gene	AI839718	6530401D17Rik	-245.025	-90.9081	-127.014
3747	Mm.290207	94246_at	E26 avian leukemia oncogene 2, 3' domain	J04103	Ets2	-245.027	-90.3691	-125.851
2831	Mm.26944	161631_f_at	Cleavage stimulation factor, 3' pre-RNA, subunit 1	AV046503	Cstf1	-245.037	-94.954	-130.415
1141	Mm.200411	101139_r_at	Mucin 10, submandibular gland salivary mucin	U37531	Muc10	-245.048	-95.3187	-127.643
2204	Mm.24789	95470_at	PAK1 interacting protein 1	AI846025	Pak1ip1	-245.056	-89.9452	-125.446
2475	Mm.25610	95964_at	Ubiquitin associated protein 2-like	C77404	Ubap2l	-245.059	-94.0014	-127.643
431	Mm.137268	162069_at	Hairy and enhancer of split 5 (Drosophila)	AV309741	Hes5	-245.061	-94.8689	-129.029
3260	Mm.277939	104556_at	RIKEN cDNA 4933426K21 gene	AI847766	4933426K21Rik	-245.079	-87.4603	-125.34
4672	Mm.333183	99153_at	Mitochondrial ribosomal protein L53	AI854607	Mrpl53	-245.082	-90.3972	-126.544
1019	Mm.19155	93503_at	Secreted frizzled-related sequence protein 2	U88567	Sfrp2	-245.087	-94.2403	-129.945
5935	Mm.6562	93434_at	Sulfotransferase family 5A, member 1	AF026074	Sult5a1	-245.089	-92.4485	-128.624
5544	Mm.46019	102370_at	Dehydrogenase/reductase (SDR family) member 8	AA822174	Dhrs8	-245.091	-92.9673	-127.055
55	Mm.10222	102044_at	WNT1 inducible signaling pathway protein 1	AF100777	Wisp1	-245.094	-93.3728	-128.847
5430	Mm.4341	99933_at	Poliovirus receptor-related 2	D26107	Pvrl2	-245.094	-90.2149	-126.503
4637	Mm.33167	104219_f_at	RIKEN cDNA 2610205E22 gene	AI447483	2610205E22Rik	-245.095	-85.2319	-123.431
3072	Mm.27444	100408_at	Polymerase (DNA directed), epsilon 3 (p17 subunit)	AA839465	Pole3	-245.102	-94.0014	-127.93
6016	Mm.7214	101393_at	Annexin A3	AJ001633	Anxa3	-245.105	-90.9568	-125.34
961	Mm.1860	103376_s_at	Phosphatidylinositol membrane-associated 1	AF006467	Pitpnm1	-245.109	-95.7241	-130.233
1069	Mm.196219	95497_at	Timeless interacting protein	AI843880	MGI:1921571	-245.113	-91.8323	-126.139
425	Mm.137021	92903_at	Transcription factor AP-2 beta	X78197	Tcfap2b	-245.116	-89.4528	-126.726
5588	Mm.4675	92735_at	Phospholipase A2, group IIA (platelets, synovial fluid)	X74266	Pla2g2a	-245.122	-95.8985	-132.025
253	Mm.1252	102406_at	Mast cell protease 5	M73760	Mcpt5	-245.126	-89.8991	-126.098
3791	Mm.290857	160270_at	Lectin, mannose-binding, 1	AW108371	Lman1	-245.133	-91.0622	-127.12
128	Mm.10728	160582_at	Myosin binding protein C, cardiac	AF059576	Mybpc3	-245.133	-94.0659	-129.134
1840	Mm.234654	103794_i_at	T-cell immunoglobulin and mucin domain containing 2	AA986114	Timd2	-245.136	-86.8317	-124.347
2179	Mm.24748	103484_at	Popeye domain containing 3	AA619442	Popdc3	-245.142	-95.1645	-128.847
1042	Mm.194148	96490_at	Rhomboid, veinlet-like 4 (Drosophila)	AI847581	Rhbdl4	-245.155	-86.6182	-123.905
5269	Mm.4083	161801_r_at	Sema domain, immunoglobulin domain (Ig), short basic domain, secreted, (semaphorin) 3B	AV369830	Sema3b	-245.162	-90.0814	-125.04
741	Mm.159777	93064_at	BCL2/adenovirus E1B 19kDa-interacting protein 1, NIP2	AF035207	Bnip2	-245.162	-95.2053	-130.233
4191	Mm.30063	96868_at	Fibrinogen, B beta polypeptide	AI196896	Fgb	-245.173	-93.8836	-128.847
6264	Mm.9431	93953_at	Protease, serine, 12 neurotrypsin (motopsin)	D89871	Prss12	-245.177	-92.7204	-130.926
3412	Mm.28173	96138_at	Methionine-tRNA synthetase	AA682129	Mars	-245.182	-85.109	-119.811
3735	Mm.290044	100967_at	Solute carrier family 27 (fatty acid transporter), member 2	AF072757	Slc27a2	-245.192	-93.1904	-125.04
2636	Mm.260433	101996_at	Protein tyrosine phosphatase, non-receptor type 2	M80739	Ptpn2	-245.196	-95.6753	-132.718
5756	Mm.5180	162413_r_at	Nuclear receptor subfamily 0, group B, member 1	AV319285	Nr0b1	-245.216	-89.8582	-125.34
1200	Mm.20348	93563_s_at	Nidogen 2	AB017202	Nid2	-245.231	-89.7247	-123.548
5194	Mm.39093	99042_s_at	Short stature homeobox 2	U66918	Shox2	-245.236	-94.2891	-128.518
3942	Mm.29405	95124_i_at	Ring-box 1	AW122337	Rbx1	-245.237	-92.4485	-128.336
4303	Mm.306805	94011_at	RIKEN cDNA 3100004P22 gene	AI845182	3100004P22Rik	-245.245	-94.8281	-127.237
1807	Mm.232728	104248_at	Signal sequence receptor, gamma	AW227650	Ssr3	-245.261	-93.9526	-128.336
2485	Mm.2565	160167_at	Nucleoporin 62	AW121948	Nup62	-245.284	-91.8041	-126.321
1439	Mm.2135	162302_f_at	Folate receptor 1 (adult)	AV035020	Folr1	-245.295	-95.57	-129.029
4804	Mm.34356	98057_at	Ring finger protein 166	AW121162	Rnf166	-245.307	-95.6753	-131.737
2940	Mm.272206	104364_at	MAP kinase-activated protein kinase 5	AF039840	Mapkapk5	-245.308	-90.9749	-124.647
5388	Mm.42201	92503_at	Hus1 homolog (S. pombe)	Y16894	Hus1	-245.309	-90.0406	-124.424
2584	Mm.2594	103986_at	Inhibin beta-C	X90819	Inhbc	-245.31	-91.9377	-126.726
2969	Mm.272527	97242_at	RIKEN cDNA 0610010O12 gene	AI849011	0610010O12Rik	-245.312	-94.1757	-130.821
5153	Mm.38433	161337_f_at	RIKEN cDNA 5033424D13 gene	AV121930	Wars	-245.331	-89.0961	-126.033
2747	Mm.2657	96523_at	Engrailed 1	L12703	En1	-245.343	-90.9081	-126.832
4798	Mm.343095	103504_at	Single-stranded DNA binding protein 2	AI837107	Ssbp2	-245.347	-92.2662	-128.336
5800	Mm.560	93194_at	Lymphocyte antigen 9	M84412	Ly9	-245.349	-95.1645	-131.737
6282	Mm.97	101950_at	SemaF cytoplasmic domain associated protein 2	AF061262	MGI:1889209	-245.355	-91.3987	-127.237
5362	Mm.42096	98292_at	G substrate	AF071562	MGI:1333876	-245.366	-92.9028	-125.551
6129	Mm.8211	101461_f_at	Praja1, RING-H2 motif containing	U06944	Pja1	-245.381	-94.2891	-125.733
5379	Mm.42163	92488_at	Caspase 12	Y13090	Casp12	-245.385	-95.3877	-129.435
3299	Mm.279256	98554_at	N-myc downstream regulated gene 3	AB033922	Ndrg3	-245.41	-95.031	-126.426
679	Mm.154796	103235_at	Neuropeptide Y	AI848386	Npy	-245.428	-91.9377	-128.924
977	Mm.18705	93337_at	Vacuolar protein sorting 4b (yeast)	U10119	Vps4b	-245.43	-92.3919	-126.544
4936	Mm.355327	94247_at	Desmoplakin	AA600542	Dsp	-245.432	-91.5322	-126.426
862	Mm.1773	93275_at	RIKEN cDNA 1810056O20 gene	U58885	Sh3gl1	-245.441	-92.6308	-127.014
4025	Mm.296169	94322_at	Squalene epoxidase	D42048	Sqle	-245.442	-95.8295	-131.226
5976	Mm.6891	160918_at	S100 calcium binding protein G	AF028071	S100g	-245.469	-92.0555	-128.336
1654	Mm.222825	94207_at	Thioredoxin domain containing 7	AI842377	Txndc7	-245.474	-89.8582	-122.632
3894	Mm.292547	104647_at	Prostaglandin-endoperoxide synthase 2	M88242	Ptgs2	-245.482	-92.4973	-126.256
1822	Mm.233903	97520_s_at	Neuronatin	X83569	Nnat	-245.501	-93.3728	-125.628
3276	Mm.278597	97423_at	RIKEN cDNA 1500035H01 gene	AI839819	1500035H01Rik	-245.514	-91.65	-124.465
5525	Mm.456	92690_at	Gastric intrinsic factor	L24191	Gif	-245.527	-96.5714	-127.525
4498	Mm.323554	161027_f_at	Pleckstrin homology domain containing, family A (phosphoinositide binding specific) member 1	AI594669	AA960558	-245.529	-91.5322	-126.726
4698	Mm.334789	161114_i_at	RIKEN cDNA 1110017C15 gene	AV330064	1110017C15Rik	-245.533	-92.7486	-128.518
4754	Mm.3399	98416_at	Tnf receptor-associated factor 2	AF027570	Traf2	-245.544	-92.6308	-126.832
2706	Mm.262589	103977_at	Coagulation factor X	AF087644	F10	-245.544	-93.7782	-127.237
1242	Mm.204969	103345_at	Spectrin alpha 2	AW046708	Spna2	-245.559	-93.5959	-126.767
3893	Mm.29254	95082_at	Insulin-like growth factor binding protein 3	AI842277	Igfbp3	-245.561	-91.8041	-127.237
3952	Mm.2942	95133_at	Asparagine synthetase	U38940	Asns	-245.564	-90.8615	-126.256
3265	Mm.278357	93565_at	Kinesin 2	AF055665	Kns2	-245.591	-95.8295	-127.93
5424	Mm.43358	94803_at	Pre B-cell leukemia transcription factor 1	AF020197	Pbx1	-245.597	-91.18	-126.767
491	Mm.141021	160253_at	Interferon induced transmembrane protein 3	AW125390	Ifitm3	-245.607	-90.1459	-126.033
4053	Mm.296876	95587_at	Gene model 1, (NCBI)	AI837204		-245.61	-93.0851	-124.647
4256	Mm.302793	100363_at	Synaptotagmin 9	AB026802	Syt9	-245.611	-92.5663	-125.628
3473	Mm.28326	97863_at	DNA segment, Chr 8, ERATO Doi 354, expressed	AW125274	D8Ertd354e	-245.612	-89.8582	-127.237
1489	Mm.21645	93967_at	Anaphase promoting complex subunit 11 homolog (yeast)	AI850979	Anapc11	-245.625	-93.2594	-129.134
2217	Mm.248254	101107_at	Calumenin	U81829	Calu	-245.631	-92.2662	-129.029
4678	Mm.333471	94108_at	Phosphatidylinositol 3-kinase, C2 domain containing, gamma polypeptide	AB008791	Pik3c2g	-245.634	-94.6176	-129.211
5837	Mm.57199	101828_at	Ret proto-oncogene	X67812	Ret	-245.648	-96.0118	-130.639
3464	Mm.28291	160283_at	Ribosomal L1 domain containing 1	AW045742	2410005K20Rik	-245.65	-91.7554	-129.211
6268	Mm.94560	95701_at	CXXC finger 5	AW124069	Cxxc5	-245.651	-91.8041	-128.624
2078	Mm.244748	161715_f_at	DNA segment, Chr 4, ERATO Doi 196, expressed	AV250651	D4Ertd196e	-245.651	-96.5714	-130.926
5860	Mm.594	100916_at	Solute carrier family 22 (organic cation transporter), member 1	U38652	Slc22a1	-245.653	-95.9473	-131.332
18	Mm.10091	92549_at	Protein kinase inhibitor, gamma	U97170	Pkig	-245.655	-91.4677	-126.321
2839	Mm.269857	92292_at	Solute carrier family 2 (facilitated glucose transporter), member 3	M75135	Slc2a3	-245.656	-94.5767	-129.499
4576	Mm.329287	104698_at	GATA binding protein 6	U51335	Gata6	-245.658	-92.0918	-127.46
4278	Mm.305108	95026_at	RIKEN cDNA 0610039N19 gene	AW047688	0610039N19Rik	-245.661	-96.0118	-129.435
2689	Mm.262037	103708_at	Eukaryotic translation initiation factor 1A	AI132207	Eif1a	-245.68	-90.7925	-126.65
3227	Mm.277198	103982_s_at	Alcohol dehydrogenase 4 (class II), pi polypeptide	AJ245750	Adh4	-245.687	-92.0555	-129.422
5754	Mm.5171	101194_at	Stimulated by retinoic acid gene 8	Z75287	Stra8	-245.69	-95.2053	-130.533
4923	Mm.352945	160245_at	RIKEN cDNA 1110034O07 gene	AW045564	1110034O07Rik	-245.692	-94.0377	-129.317
3524	Mm.284906	96693_at	Arginyl-tRNA synthetase	AI849453	Rars	-245.695	-93.5314	-130.926
5283	Mm.4132	99475_at	Suppressor of cytokine signaling 2	U88327	Socs2	-245.701	-92.4973	-125.628
3255	Mm.277891	160071_at	Ribonuclease P/MRP 30 subunit (human)	U95123	Rpp30	-245.702	-89.2239	-126.139
5268	Mm.40828	101995_at	Sequestosome 1	U40930	Sqstm1	-245.705	-95.5418	-128.729
5742	Mm.5134	93132_at	Glutamate receptor, ionotropic, kainate 1	X66118	Grik1	-245.724	-95.7241	-126.139
3469	Mm.283046	92244_at	Exonuclease 1	AJ238213	Exo1	-245.731	-92.2742	-129.435
5174	Mm.38868	93993_at	Lectin, mannose-binding 2	AI851062	Lman2	-245.732	-90.0406	-126.321
4487	Mm.322891	160941_at	Phosphodiesterase 8A	AF067806	Pde8a	-245.743	-90.7055	-124.886
1098	Mm.19669	103577_at	6-phosphofructo-2-kinase/fructose-2,6-biphosphatase 3	AI326331	Pfkfb3	-245.748	-95.2053	-130.01
4781	Mm.341398	99937_at	Mesenchyme homeobox 2	Z16406	Meox2	-245.751	-93.4136	-131.332
2012	Mm.24174	94918_at	Alanyl-tRNA synthetase	AI839392	Aars	-245.754	-88.6906	-123.431
2754	Mm.265917	99077_at	Thyroid hormone receptor alpha	X07750	Thra	-245.772	-94.0014	-127.525
5553	Mm.4619	100033_at	MutS homolog 2 (E. coli)	X81143	Msh2	-245.784	-94.8281	-127.748
1524	Mm.217764	104313_at	Phosphoglucomutase 2	AI842432	Pgm2	-245.788	-93.3728	-129.945
158	Mm.111326	94411_at	Cyclin-dependent kinase 2	AJ223732	Cdk2	-245.797	-94.358	-126.256
2065	Mm.244233	100765_at	RIKEN cDNA E230011A21 gene	AI592747	E230011A21Rik	-245.814	-94.6945	-126.362
1827	Mm.234195	160959_at	Regulator of chromosome condensation (RCC1) and BTB (POZ) domain containing protein 1	AA597220	Rcbtb1	-245.822	-89.7221	-123.5
2928	Mm.271967	93793_at	LIM and SH3 protein 1	AW122780	Lasp1	-245.831	-94.0377	-129.134
1339	Mm.2093	103830_at	Snail homolog 1 (Drosophila)	M95604	Snai1	-245.833	-92.4973	-124.375
3660	Mm.288765	101101_at	Protein phosphatase 2a, catalytic subunit, beta isoform	Z67746	Ppp2cb	-245.839	-88.4029	-125.222
704	Mm.15694	102709_at	Histone cell cycle regulation defective homolog A (S. cerevisiae)	AW125193	Hira	-245.845	-95.2053	-130.533
328	Mm.12903	102623_at	Sema domain, immunoglobulin domain (Ig), short basic domain, secreted, (semaphorin) 3 F	AF080090	Sema3f	-245.879	-94.4477	-127.93
807	Mm.168523	102632_at	Calmodulin binding protein 1	AF062378	Calmbp1	-245.896	-91.2933	-125.985
3397	Mm.28145	104237_at	Pterin 4 alpha carbinolamine dehydratase/dimerization cofactor of hepatocyte nuclear factor 1 alpha (TCF1) 2	AI838071	Pcbd2	-245.899	-94.0014	-127.237
397	Mm.133851	160431_at	Mitochondrial ribosomal protein L12	AW124432	Mrpl12	-245.904	-89.8582	-125.04
5684	Mm.4991	98832_at	Thyroid peroxidase	X60703	Tpo	-245.904	-96.3483	-129.945
6171	Mm.86541	162384_f_at	CCR4 carbon catabolite repression 4-like (S. cerevisiae)	AV252118	Ccrn4l	-245.906	-92.0555	-127.237
5628	Mm.4807	92907_at	Occludin	U49185	Ocln	-245.913	-90.8923	-125.916
5789	Mm.5390	100892_at	NADH dehydrogenase (ubiquinone) 1 alpha subcomplex, assembly factor 1	AI850186	Ndufaf1	-245.921	-89.7247	-127.46
1849	Mm.234965	104415_at	Forkhead box P1	AA833293	Foxp1	-245.942	-92.9028	-128.741
2976	Mm.27259	94976_at	RIKEN cDNA C030040A22 gene	AI845877	Numa1	-245.952	-92.854	-127.42
226	Mm.122430	103582_r_at	RIKEN cDNA 6130401J04 gene	AI845633	6130401J04Rik	-245.956	-96.235	-132.025
2368	Mm.252210	96060_at	Receptor (TNFRSF)-interacting serine-threonine kinase 1	U25844	Serpinb6a	-245.961	-91.65	-127.93
3362	Mm.2806	95626_at	Xeroderma pigmentosum, complementation group C	U27398	Xpc	-245.962	-93.3728	-129.317
4038	Mm.29648	95688_at	Degenerative spermatocyte homolog 1 (Drosophila)	Y08460	Degs1	-245.969	-96.4173	-131.332
4250	Mm.30251	97451_at	Multiple coagulation factor deficiency 2	AI837599	Mcfd2	-245.971	-91.8323	-129.317
448	Mm.13886	92855_at	Suppressor of initiator codon mutations, related sequence 1 (S. cerevisiae)	Z50159	Sui1-rs1	-245.971	-93.7782	-129.029
4784	Mm.341677	99916_at	Protein kinase C, eta	D90242	Prkch	-245.972	-93.8836	-129.722
5533	Mm.4580	100020_at	Solute carrier family 4 (anion exchanger), member 2	J04036	Slc4a2	-245.994	-92.0918	-126.726
3623	Mm.2879	104409_at	Glutamate receptor, ionotropic, kainate 5 (gamma 2)	D10011	Grik5	-245.995	-95.8295	-128.113
4787	Mm.341776	96614_at	RIKEN cDNA 4933426M11 gene	AA763368	4933426M11Rik	-246.005	-93.4136	-127.12
1934	Mm.238343	100569_at	Annexin A2	M14044	Anxa2	-246.013	-90.5514	-127.602
4621	Mm.331	95215_f_at	Ubiquitin C	D50527	Ubc	-246.019	-81.8436	-120.098
4765	Mm.340329	102216_at	Arachidonate 12-lipoxygenase, 12R type	Y14334	Alox12b	-246.026	-93.1053	-128.559
272	Mm.1268	160926_r_at	Proteolipid protein (myelin) 1	AI837266	Plp1	-246.027	-88.8084	-120.946
1591	Mm.220299	104411_at	RIKEN cDNA D930048N14 gene	AA839770	D930048N14Rik	-246.03	-94.9822	-128.624
5732	Mm.5112	93128_at	Neuropeptide Y receptor Y1	D63819	Npy1r	-246.039	-96.9769	-132.312
4198	Mm.30090	97431_at	Solute carrier family 22 (organic anion transporter), member 6	U52842	Slc22a6	-246.042	-94.1555	-130.351
1701	Mm.225297	100134_at	Endoglin	X77952	Eng	-246.044	-92.6796	-128.741
5714	Mm.5060	101172_at	Zinc finger protein 92	U47104	Zfp92	-246.048	-96.9769	-130.233
3971	Mm.29475	95150_at	RIKEN cDNA 2810052M02 gene	AI852196	2810052M02Rik	-246.063	-94.358	-126.714
3024	Mm.273379	104225_at	Sorting nexin 5	AI645050	Snx5	-246.078	-93.0081	-128.441
5580	Mm.4662	98773_s_at	Immunoresponsive gene 1	AI323667	Irg1	-246.084	-91.18	-128.113
1884	Mm.236114	160648_at	Fidgetin-like 1	AI047076	Fignl1	-246.092	-89.7247	-125.628
1592	Mm.22030	104125_at	Ring finger protein 12	AA763673	Rnf12	-246.099	-91.4677	-126.544
1735	Mm.22690	104381_at	Nuclear receptor subfamily 1, group H, member 3	AF085745	Nr1h3	-246.1	-90.6567	-126.139
3046	Mm.273930	98521_at	Vesicle-associated membrane protein 3	AI847972	Vamp3	-246.111	-95.9473	-128.113
5615	Mm.4775	92896_s_at	Single-minded homolog 2 (Drosophila)	U40576	Sim2	-246.112	-96.235	-128.218
1008	Mm.190650	97385_at	N-acetylglucosamine kinase	AJ242909	Nagk	-246.113	-86.5441	-125.733
4812	Mm.34405	98437_at	Caspase 3, apoptosis related cysteine protease	U63720	Casp3	-246.118	-94.8281	-129.029
3465	Mm.282932	98021_at	RNA polymerase I associated factor	D14336	MGI:1929022	-246.134	-89.1831	-125.851
3018	Mm.273204	101358_at	Phospholipase C, beta 3	U43144	Plcb3	-246.143	-95.2053	-130.128
5141	Mm.38277	100744_at	RIKEN cDNA 6820424L24 gene	AA410078	6820424L24Rik	-246.146	-93.1904	-128.336
3052	Mm.27406	96676_at	Coiled-coil-helix-coiled-coil-helix domain containing 7	AW121875	Chchd7	-246.154	-96.6404	-128.847
2020	Mm.24210	100443_at	Branched chain aminotransferase 2, mitochondrial	AF031467	Bcat2	-246.159	-91.111	-121.534
5091	Mm.374781	161028_at	Bone morphogenetic protein 6	AI850533	Bmp6	-246.165	-93.0851	-127.748
2933	Mm.272	96630_at	Serine protease inhibitor, Kazal type 3	X06342	Spink3	-246.173	-91.7554	-127.93
5820	Mm.57035	104210_at	Integrin alpha 3	AI839082	Itga3	-246.175	-96.235	-130.233
2842	Mm.26995	104025_at	Thimet oligopeptidase 1	AW047185	Thop1	-246.176	-90.9749	-128.218
4471	Mm.321330	160780_at	Transcription factor 3	AJ223069	Tcf3	-246.179	-92.4485	-126.726
6123	Mm.8137	101459_at	Chromodomain helicase DNA binding protein 1	L10410	Chd1	-246.189	-94.4432	-130.926
2996	Mm.27293	96647_at	RIKEN cDNA 2610019N06 gene	AA645440	4833420K19Rik	-246.191	-90.1947	-124.529
3720	Mm.289900	160562_at	Chaperonin subunit 7 (eta)	Z31399	Cct7	-246.196	-87.7968	-125.04
1122	Mm.19904	93536_at	Bcl2-associated X protein	L22472	Bax	-246.201	-94.9822	-130.233
4391	Mm.314	101333_at	UDP-N-acetyl-alpha-D-galactosamine:polypeptide N-acetylgalactosaminyltransferase 4	U73819	Galnt4	-246.205	-96.235	-130.415
5011	Mm.360538	101006_at	Acetyl-Coenzyme A acetyltransferase 2	M35797	Acat2	-246.211	-94.954	-126.95
4645	Mm.33207	94561_at	DNA segment, Chr 15, ERATO Doi 366, expressed	AI836140	D15Ertd366e	-246.213	-90.5514	-126.544
4099	Mm.29798	160358_at	CD34 antigen	AI847784	Cd34	-246.223	-93.0081	-130.128
4223	Mm.30169	96929_at	EH-domain containing 1	AW122108	Ehd1	-246.25	-91.5446	-124.529
2243	Mm.24873	104766_at	Nucleolar protein family A, member 1 (H/ACA small nucleolar RNPs)	AI851198	Nola1	-246.261	-88.49	-123.836
5901	Mm.6256	99844_at	Frizzled homolog 9 (Drosophila)	Y17709	Fzd9	-246.262	-93.0645	-127.93
2574	Mm.259260	99024_at	Max dimerization protein 4	U32395	Mxd4	-246.263	-88.4029	-124.529
1938	Mm.23847	103377_at	Low density lipoprotein receptor-related protein 2	AW259788	Lrp2	-246.267	-93.8836	-125.985
2436	Mm.254704	94920_at	Pyridoxine 5'-phosphate oxidase	AI854028	Pnpo	-246.271	-93.3728	-130.351
3157	Mm.27592	95351_at	Nuclear receptor coactivator 6	AA414339	Ncoa6	-246.294	-96.0118	-130.821
4077	Mm.29742	100600_at	CD24a antigen	M58661	Cd24a	-246.295	-91.8041	-125.916
2354	Mm.251789	93175_at	RIKEN cDNA A130022J15 gene	AI049206	A130022J15Rik	-246.326	-92.4609	-126.544
3609	Mm.287544	99390_at	Wingless-related MMTV integration site 5A	M89798	Wnt5a	-246.326	-95.1645	-130.022
6242	Mm.90760	101582_at	Guanine nucleotide binding protein-like 2 (nucleolar)	AI853259	Gnl2	-246.33	-94.7591	-127.42
4948	Mm.35687	98498_at	Caspase 7	D86353	Casp7	-246.337	-91.9377	-127.237
3932	Mm.293753	102809_s_at	Lymphocyte protein tyrosine kinase	M12056	Lck	-246.383	-91.2933	-127.014
693	Mm.15607	103001_at	Vascular endothelial growth factor B	U43836	Vegfb	-246.385	-96.4173	-126.321
3896	Mm.292613	160076_at	Metaxin 2	AF053550	Mtx2	-246.387	-91.4677	-126.139
881	Mm.180052	162499_f_at	Ubiquitin-conjugating enzyme E2D 2	AV171056	Ube2d2	-246.388	-95.6753	-130.821
5942	Mm.6609	100966_at	Serine (or cysteine) proteinase inhibitor, clade D, member 1	U07425	Serpind1	-246.393	-95.1645	-127.42
2930	Mm.271974	161887_r_at	Tetratricopeptide repeat domain 1	AV370769	Ttc1	-246.402	-94.6255	-130.233
2832	Mm.269474	100148_at	CCCTC-binding factor	U51037	Ctcf	-246.412	-94.0014	-129.54
739	Mm.1597	103025_at	Moloney leukemia virus 10	X52574	Mov10	-246.413	-95.1	-131.332
1979	Mm.24035	161266_r_at	DNA segment, Chr 16, ERATO Doi 480, expressed	AV315320	D16Ertd480e	-246.418	-90.5922	-125.158
478	Mm.140619	95468_at	EGL nine homolog 1 (C. elegans)	AI850202	Egln1	-246.423	-92.9028	-128.336
3594	Mm.287014	161188_f_at	Laminin, beta 3	AV238648	Lamb3	-246.444	-96.5714	-132.718
2650	Mm.260716	104482_at	Epimorphin	D10475	Epim	-246.448	-95.0718	-128.847
3913	Mm.293117	98101_at	General transcription factor II A, 2	AI851798	Gtf2a2	-246.449	-94.4432	-128.729
5652	Mm.4880	92932_at	Cerebellin 1 precursor protein	X61448	Cbln1	-246.451	-91.2854	-126.832
5550	Mm.4610	100030_at	Uridine phosphorylase 1	D44464	Upp1	-246.457	-94.2891	-127.46
1395	Mm.21158	103309_at	FK506 binding protein 12-rapamycin associated protein 1	AI853977	Frap1	-246.468	-96.0118	-130.233
4105	Mm.29811	160359_at	RIKEN cDNA A130038J17 gene	AI854358	1190002H23Rik	-246.474	-93.4136	-125.446
4370	Mm.3124	97496_f_at	Protein kinase C, delta binding protein	AW048944	Prkcdbp	-246.479	-94.0659	-131.449
2481	Mm.25632	94983_at	RIKEN cDNA 1810073G14 gene	AI851614	1810073G14Rik	-246.481	-90.9568	-126.832
4886	Mm.34869	98117_at	NADH dehydrogenase (ubiquinone) 1 alpha subcomplex, 1	AW046724	Ndufa1	-246.493	-96.6123	-130.639
2533	Mm.258271	103952_at	Homeo box B9	M34857	Hoxb9	-246.5	-93.5959	-127.014
5400	Mm.42247	92517_at	RNA binding motif, single stranded interacting protein 2	AB026583	Rbms2	-246.514	-93.7013	-127.643
433	Mm.13787	92851_at	Ceruloplasmin	U49430	Cp	-246.518	-95.3187	-130.821
3445	Mm.28237	160277_at	Syntaxin 12	AW125618	Stx12	-246.527	-94.0659	-126.544
335	Mm.12926	160603_at	Peroxisome proliferator activated receptor binding protein	AF000294	Pparbp	-246.538	-94.3172	-130.233
1326	Mm.20912	103821_at	Cell division cycle 6 homolog (S. cerevisiae)	AJ223087	Cdc6	-246.539	-84.8954	-122.961
2154	Mm.246804	102788_s_at	Paired-like homeodomain transcription factor 2	U70132	Pitx2	-246.54	-95.2053	-126.544
6202	Mm.88546	103876_at	Charged amino acid rich leucine zipper 1	AA760339	Crlz1	-246.543	-93.4136	-130.01
5648	Mm.4873	92930_at	Distal-less homeobox 5	U67840	Dlx5	-246.544	-93.0081	-127.343
2731	Mm.2647	96070_at	Profilin 1	X14425	Pfn1	-246.558	-93.0363	-129.252
3483	Mm.283636	97928_at	Ceroid-lipofuscinosis, neuronal 6	AW045278	Cln6	-246.568	-93.5314	-127.525
1251	Mm.205463	104200_at	Solute carrier family 5 (sodium-dependent vitamin transporter), member 6	AW048729	Slc5a6	-246.573	-94.6255	-130.233
4124	Mm.29855	96272_at	Protein tyrosine phosphatase, receptor type, F	AI848471	Ptprf	-246.576	-95.3187	-127.748
5674	Mm.4964	92960_at	Leukemia inhibitory factor	X12810	Lif	-246.589	-94.1837	-128.847
4412	Mm.316438	103618_at	Creatine kinase, mitochondrial 2	AI181132	Ckmt2	-246.589	-94.5767	-129.617
2883	Mm.27154	104165_at	Vanin 1	AJ132098	Vnn1	-246.596	-92.0918	-127.825
1189	Mm.202715	104235_at	RIKEN cDNA B230369L08 gene	AW122882	B230369L08Rik	-246.597	-88.6906	-126.139
1961	Mm.239865	100352_at	Heat shock protein 4	AA919208	Hspa4	-246.606	-85.7063	-123.325
4354	Mm.311337	99978_s_at	Mitogen activated protein kinase 14	D83073	Mapk14	-246.61	-95.2053	-129.945
3055	Mm.274093	161947_f_at	Arachidonate lipoxygenase, epidermal	AV359829	Alox12e	-246.612	-95.3187	-130.926
3316	Mm.27968	92185_at	ADP-ribosylation factor-like 7	AI846023	Arl7	-246.619	-88.873	-125.34
3518	Mm.284811	95555_at	Unc-119 homolog (C. elegans)	AF030169	Unc119	-246.619	-94.7591	-130.233
6167	Mm.86425	93705_at	Cholinergic receptor, nicotinic, beta polypeptide 1 (muscle)	M14537	Chrnb1	-246.638	-94.1837	-127.93
4305	Mm.306870	93374_at	Junctophilin 3	AI836349	Jph3	-246.644	-89.5886	-126.726
1067	Mm.196189	161518_r_at	Angiopoietin-like 4	AV204242	Angptl4	-246.66	-93.0851	-127.643
2029	Mm.24254	162490_f_at	Programmed cell death 6	AV138382	Pdcd6	-246.666	-95.1645	-129.54
5286	Mm.4139	160864_at	Rhotekin	U54638	Rtkn	-246.686	-94.0659	-129.54
3706	Mm.289679	99410_at	Potassium large conductance pH-sensitive channel, subfamily M, alpha member 3	AF039213	Kcnma3	-246.69	-90.5049	-126.272
3102	Mm.275003	160458_at	Melanoma cell adhesion molecule	AI853261	Mcam	-246.698	-93.0771	-127.46
2520	Mm.257927	102968_at	Gamma-glutamyltransferase-like activity 1	AF077765	Ggtla1	-246.705	-95.3187	-125.628
4452	Mm.31946	97514_at	RIKEN cDNA 1810063B05 gene	AW046438	1810063B05Rik	-246.706	-96.5714	-129.828
3329	Mm.279865	97145_at	SPFH domain family, member 1	C80197	C80197	-246.711	-95.3187	-128.336
5739	Mm.5127	101188_at	Potassium inwardly-rectifying channel, subfamily J, member 3	D45022	Kcnj3	-246.719	-95.9473	-130.821
2332	Mm.251002	97778_at	RIKEN cDNA 9530034E10 gene	X84234	St3gal3	-246.734	-91.8222	-127.083
1490	Mm.216528	97876_at	Vacuolar protein sorting 29 (S. pombe)	AI842008	Vps29	-246.742	-91.8687	-127.237
5292	Mm.4146	160867_at	Platelet derived growth factor receptor, beta polypeptide	X04367	Pdgfrb	-246.755	-96.235	-129.54
3560	Mm.28626	98919_at	RIKEN cDNA 2410018G23 gene	AA867773	2410018G23Rik	-246.758	-92.1608	-129.029
2499	Mm.257052	98015_at	Secretory carrier membrane protein 3	AF005036	Scamp3	-246.768	-90.7337	-125.628
6048	Mm.7444	101420_at	Solute carrier family 32 (GABA vesicular transporter), member 1	AJ001598	Slc32a1	-246.773	-96.0118	-126.726
1626	Mm.221452	93070_at	RAN binding protein 5	AI847564	Ranbp5	-246.779	-93.3648	-128.336
2616	Mm.260144	97216_at	Pregnancy zone protein	M93264	Pzp	-246.786	-94.6255	-129.029
199	Mm.11815	160589_at	Peptidyl-prolyl isomerase G (cyclophilin G)	AI854234	Ppig	-246.787	-93.0851	-129.54
5793	Mm.549	100552_at	Interferon gamma receptor 1	M28233	Ifngr1	-246.787	-95.3187	-128.624
3668	Mm.288898	103925_at	RIKEN cDNA 4832441B07 gene	AW120605	Mllt3	-246.795	-95.5418	-131.802
4428	Mm.317706	103811_at	RIKEN cDNA C030004N09 gene	AJ010902	Invs	-246.797	-92.384	-128.441
4329	Mm.308936	98843_at	Zic finger protein of the cerebellum 2	D70848	Zic2	-246.799	-90.9568	-124.647
1545	Mm.218624	103813_at	Sh3 domain YSC-like 1	D85926	Sh3yl1	-246.8	-95.0718	-131.514
3712	Mm.289818	93980_at	RNA binding motif protein 13	AW124520	Rbm13	-246.801	-92.1608	-127.014
3649	Mm.288606	96781_at	RRN3 RNA polymerase I transcription factor homolog (yeast)	AI838293	Rrn3	-246.807	-93.7782	-129.134
362	Mm.130883	162057_f_at	Metadherin	AV269118	Mtdh	-246.815	-87.9303	-125.733
4102	Mm.29807	96244_at	Ubiquitin carboxy-terminal hydrolase L1	AB025313	Uchl1	-246.819	-94.3172	-131.619
1402	Mm.21185	103878_at	Adaptor-related protein complex 3, beta 1 subunit	AF103809	Ap3b1	-246.848	-95.031	-129.722
1317	Mm.20888	103283_at	E74-like factor 5	AF049702	Elf5	-246.855	-95.6753	-130.521
5439	Mm.4361	92533_at	Calcitonin/calcitonin-related polypeptide, alpha	X97991	Calca	-246.86	-94.1555	-127.643
3245	Mm.27768	161354_f_at	RIKEN cDNA 6330403K07 gene	AV161034	6330403K07Rik	-246.866	-93.2594	-126.544
5211	Mm.39473	99056_at	Pterin 4 alpha carbinolamine dehydratase/dimerization cofactor of hepatocyte nuclear factor 1 alpha (TCF1) 1	AW046590	Pcbd	-246.871	-90.1947	-125.733
1558	Mm.218862	101531_at	Aldolase 2, B isoform	AI527354	Aldob	-246.874	-92.1327	-125.697
2278	Mm.249545	97097_at	Myosin IXa	AW125669	Myo9a	-246.884	-94.9822	-128.624
69	Mm.10299	92567_at	Procollagen, type V, alpha 2	L02918	Col5a2	-246.899	-92.6151	-124.752
2442	Mm.254979	103852_at	RIKEN cDNA 2900001O04 gene	AI848207	2900001O04Rik	-246.901	-94.2891	-127.525
5916	Mm.6424	100601_at	Integrin beta 5	AF022110	Itgb5	-246.901	-92.9028	-127.93
6027	Mm.7286	101081_at	C-terminal binding protein 1	AJ010483	Ctbp1	-246.907	-93.2594	-129.029
2823	Mm.268925	104312_at	Abhydrolase domain containing 14A	AW123271	Dorz1	-246.907	-94.0659	-128.847
6081	Mm.7883	101447_at	Adenomatosis polyposis coli	M88127	Apc	-246.912	-95.3187	-129.722
6289	Mm.982	161788_f_at	Endothelial differentiation sphingolipid G-protein-coupled receptor 1	AV347228	Edg1	-246.917	-94.7591	-128.847
1177	Mm.202152	97391_at	DNA segment, Chr 14, ERATO Doi 500, expressed	AW012196	D14Ertd500e	-246.92	-96.9769	-129.435
5193	Mm.39089	97725_at	Bone morphogenetic protein receptor, type 1B	Z23143	Bmpr1b	-246.923	-95.0718	-128.741
5733	Mm.51136	94482_at	Casein kinase II, alpha 2, polypeptide	AF012251	Csnk2a2	-246.924	-89.5398	-126.139
4377	Mm.312893	160576_at	CTD (carboxy-terminal domain, RNA polymerase II, polypeptide A) phosphatase, subunit 1	AW046003	Ctdp1	-246.929	-93.3728	-129.945
5236	Mm.3994	161181_f_at	Dual specificity phosphatase 16	AV234570	Dusp16	-246.936	-93.5269	-128.4
3917	Mm.293266	103318_at	GA repeat binding protein, beta 1	M74516	Gabpb1	-246.937	-94.6945	-130.639
5060	Mm.371570	100720_at	Poly A binding protein, cytoplasmic 1	X65553	Pabpc1	-246.941	-95.6753	-132.025
3905	Mm.292775	96862_at	RIKEN cDNA 1110002B05 gene	AI848584	1110002B05Rik	-246.942	-95.3877	-129.945
717	Mm.157770	94004_at	Calponin 2	Z19543	Cnn2	-246.956	-95.493	-129.54
4323	Mm.3085	97967_at	Plexin D1	AA881438	Plxnd1	-246.971	-94.7591	-127.355
1154	Mm.200859	95023_at	SID1 transmembrane family, member 2	AW050353	Sidt2	-247.002	-95.6753	-129.134
4333	Mm.3092	160828_at	Inhibin beta-B	X69620	Inhbb	-247.003	-92.854	-127.643
713	Mm.157545	102123_at	Lysosomal acid lipase 1	Z31689	Lip1	-247.011	-96.9769	-129.722
2408	Mm.253518	104352_at	Bromodomain containing 4	AI838366	Brd4	-247.024	-95.5418	-127.055
2031	Mm.24281	96718_at	Mammary tumor virus receptor 2	AB012727	Sssca1	-247.04	-90.5796	-123.431
544	Mm.143788	96114_at	Protein phosphatase 1, regulatory (inhibitor) subunit 1A	AW122076	Ppp1r1a	-247.05	-95.3187	-131.044
4419	Mm.316861	94939_at	CD53 antigen	X97227	Cd53	-247.054	-96.235	-132.025
1993	Mm.240830	98044_at	Disabled homolog 2 (Drosophila)	U18869	Dab2	-247.064	-96.7538	-126.832
596	Mm.148425	99445_at	RIKEN cDNA 1110028E10 gene	AW047012	1110028E10Rik	-247.067	-93.6649	-128.624
2165	Mm.247039	95413_at	OCIA domain containing 1	AI851332	Ociad1	-247.067	-90.1684	-122.738
5437	Mm.4352	101880_at	Procollagen, type XVIII, alpha 1	L22545	Col18a1	-247.067	-91.8731	-125.51
3615	Mm.28770	98957_at	Junction adhesion molecule 3	AI850297	Jam3	-247.071	-95.6753	-127.748
2867	Mm.27085	160733_at	Aldo-keto reductase family 1, member C21	AI035317	Akr1c21	-247.072	-95.3187	-131.619
3101	Mm.27499	160235_at	RIKEN cDNA 5033425B17 gene	AI843521	5033425B17Rik	-247.1	-93.5314	-129.029
5206	Mm.394	99053_at	Intercellular adhesion molecule 2	X65493	Icam2	-247.104	-95.3187	-130.01
344	Mm.12951	92824_at	Expressed in non-metastatic cells 6, protein	AF051942	Nme6	-247.108	-83.1036	-120.098
4594	Mm.3300	100730_at	Lymphocyte antigen 78	D37797	Ly78	-247.121	-96.235	-128.559
949	Mm.1845	93308_s_at	Pyruvate carboxylase	M97957	Pcx	-247.123	-96.5714	-130.233
3181	Mm.276294	101409_at	Ligatin	AI429868	Lgtn	-247.131	-93.8836	-128.218
3914	Mm.29317	95097_at	ARP10 actin-related protein 10 homolog (S. cerevisiae)	AI851227	Actr10	-247.131	-95.1645	-129.54
3587	Mm.286863	97374_at	RIKEN cDNA 2810025M15 gene	AI840458	2810025M15Rik	-247.133	-94.1555	-129.828
2712	Mm.263177	101060_at	Glucose regulated protein	M73329	Grp58	-247.14	-93.0081	-123.682
2850	Mm.270376	96552_at	RIKEN cDNA 2410118I19 gene	AA437717	2410118I19Rik	-247.156	-95.8295	-131.044
2310	Mm.250425	95103_at	RIKEN cDNA 2310065K24 gene	AI839824	2310065K24Rik	-247.163	-96.235	-132.143
5509	Mm.45207	92681_at	Melanoma antigen, family L, 2	AJ243608	Magel2	-247.177	-94.6945	-126.726
3632	Mm.28816	96239_at	RIKEN cDNA A130002D19 gene	AA815503	Vrk3	-247.18	-86.6982	-124.529
4179	Mm.30028	96847_at	Vacuolar protein sorting 28 (yeast)	AI845393	Vps28	-247.183	-92.1327	-125.851
3529	Mm.285076	100747_at	Dihydrolipoamide S-acetyltransferase (E2 component of pyruvate dehydrogenase complex)	AA408954	AA408954	-247.213	-93.5959	-126.544
4065	Mm.297105	103871_at	Sec23 interacting protein	AW123729	Sec23ip	-247.218	-90.5232	-125.117
3521	Mm.284855	100695_at	Endothelin 2	X59556	Edn2	-247.225	-96.0118	-132.43
4188	Mm.30059	96865_at	Myristoylated alanine rich protein kinase C substrate	M60474	Marcks	-247.232	-95.0718	-129.435
5229	Mm.3982	99067_at	Growth arrest specific 6	X59846	Gas6	-247.235	-95.1645	-127.93
1768	Mm.228661	101811_at	Atonal homolog 7 (Drosophila)	AF071223	Atoh7	-247.236	-96.3483	-131.737
4309	Mm.307103	97389_at	Cell division cycle 25 homolog A (S. cerevisiae)	U27323	Cdc25a	-247.238	-85.3654	-123.143
4853	Mm.347360	103455_at	Exocyst complex component 8	AI591555	Exoc8	-247.238	-95.7241	-129.828
1577	Mm.2197	94045_at	Alpha 1 microglobulin/bikunin	X68680	Ambp	-247.238	-92.2096	-127.643
671	Mm.154358	102009_at	Hypothetical A830091E24	AI835274	Cyfip2	-247.24	-91.2727	-123.836
827	Mm.17185	93261_at	Legumain	AJ000990	Lgmn	-247.241	-93.0771	-128.036
5877	Mm.6167	93378_at	Homeo box C8	X07439	Hoxc8	-247.242	-94.9822	-129.604
714	Mm.15755	103011_at	Transcriptional regulator, SIN3A (yeast)	L36831	Sin3a	-247.248	-87.1502	-122.296
4095	Mm.29795	162115_i_at	FtsJ homolog 3 (E. coli)	AV368637	Ftsj3	-247.25	-90.8615	-128.911
5296	Mm.41502	99148_at	Fumarate hydratase 1	AI852862	Fh1	-247.251	-91.111	-125.851
5963	Mm.681	93454_at	Complement component 1, q subcomponent, receptor 1	AF081789	C1qr1	-247.257	-95.3187	-130.128
5077	Mm.37249	102752_at	Cytoplasmic FMR1 interacting protein 1	AF072697	Cyfip1	-247.261	-95.3187	-128.729
2732	Mm.264904	104408_s_at	SRY-box containing gene 18	L35032	Sox18	-247.262	-94.2891	-130.351
508	Mm.141666	93800_f_at	Keratin complex-1, acidic, gene C29	AB013607	Krt1-c29	-247.27	-96.6123	-128.441
2585	Mm.259464	161638_f_at	Protein kinase C, alpha binding protein	AV056986	Prkcabp	-247.272	-95.7241	-128.336
5817	Mm.57009	101343_at	EWS/FLI1 activated transcript 2	AF020263	Sh2d1b	-247.273	-94.3172	-130.233
3277	Mm.278646	95129_at	Nuclear receptor co-repressor 2	AW121057	Ncor2	-247.274	-87.1138	-123.143
89	Mm.10407	102059_at	Nicolin 1	AW125418	Nicn1	-247.29	-90.5514	-125.222
4884	Mm.3485	161827_f_at	Hemopexin	AV105307	Hpxn	-247.291	-90.9568	-125.733
5020	Mm.36241	98545_at	B-cell receptor-associated protein 37	X78683	Bcap37	-247.291	-93.1904	-127.93
3075	Mm.274463	103456_at	Endothelin converting enzyme 1	AI841800	Ece1	-247.303	-96.235	-129.722
2008	Mm.2415	104610_at	Peroxisome proliferative activated receptor, gamma, coactivator-related 1	AW050015	Pprc1	-247.303	-87.6427	-126.832
3375	Mm.28099	160767_at	Sterol O-acyltransferase 1	L42293	Soat1	-247.309	-89.7221	-125.51
5459	Mm.44194	160884_at	Chloride intracellular channel 3	AI415208	Clic3	-247.327	-95.8295	-128.624
850	Mm.17484	93273_at	Synuclein, alpha	AF044672	Snca	-247.329	-94.2891	-126.256
3293	Mm.279103	92996_at	SRY-box containing gene 17	D49473	Sox17	-247.333	-92.9673	-128.218
3209	Mm.276739	100283_at	SRY-box containing gene 10	AW125812	Sox10	-247.334	-92.1608	-126.321
2423	Mm.254144	104270_at	Adrenergic receptor kinase, beta 1	AA982714	Adrbk1	-247.339	-95.7241	-127.525
4265	Mm.30355	96583_s_at	Kinesin family member 5A	AF053473	Kif5a	-247.34	-93.8836	-127.93
3652	Mm.288645	99923_at	RIKEN cDNA 6430511E19 gene	AA615429	2500001H09Rik	-247.34	-92.2742	-128.847
4276	Mm.3049	97468_at	CDC28 protein kinase 1b	AB025409	Cks1b	-247.348	-94.6176	-131.109
1131	Mm.19992	93538_at	Traf and Tnf receptor associated protein	AW228036	Ttrap	-247.355	-94.4226	-128.218
1214	Mm.20415	103651_r_at	General transcription factor IIF, polypeptide 2	AI841186	Gtf2f2	-247.358	-94.6176	-127.132
5762	Mm.5194	99328_at	Distal-less homeobox 3	U79738	Dlx3	-247.377	-95.8295	-129.317
4960	Mm.35806	98518_f_at	RIKEN cDNA 2300002G24 gene	AI604345	2300002G24Rik	-247.386	-95.493	-131.855
2514	Mm.257819	103901_at	RIKEN cDNA D030022P07 gene	AW213777	4930451A13Rik	-247.391	-92.2096	-127.237
281	Mm.12723	96528_at	ADP-ribosylation factor-like 4	D18912	Arl4	-247.399	-93.6649	-127.825
1410	Mm.212266	104620_at	RIKEN cDNA 2010300G19 gene	AW123402	2010300G19Rik	-247.399	-90.8879	-129.029
2117	Mm.246009	103243_at	Epithelial membrane protein 2	AF083876	Emp2	-247.403	-97.1592	-129.828
316	Mm.12881	94176_at	LIM homeobox protein 6	AB031040	Lhx6	-247.404	-94.2891	-128.364
2713	Mm.263185	162110_f_at	Vacuolar protein sorting 45 (yeast)	AV365676	Vps45	-247.421	-94.8281	-129.54
3702	Mm.289653	95620_at	RIKEN cDNA 5730564L20 gene	AW120882	Dhrs7	-247.425	-88.9907	-127.014
782	Mm.16563	93103_at	Lactate dehydrogenase 3, C chain, sperm specific	M17587	Ldh3	-247.43	-96.8228	-130.821
5831	Mm.57154	101809_at	Complement component 1, q subcomponent-like 1	AF095155	C1ql1	-247.432	-94.2891	-125.523
2440	Mm.254845	160889_at	RIKEN cDNA 8430437G11 gene	AI846313	8430437G11Rik	-247.434	-95.57	-130.233
1888	Mm.236225	96153_at	Neutrophilic granule protein	L37297	Ngp	-247.434	-96.235	-130.926
783	Mm.1658	102929_s_at	FMS-like tyrosine kinase 3 ligand	L23636	Flt3l	-247.443	-93.0081	-125.446
3535	Mm.28541	98890_at	RIKEN cDNA 1700012G19 gene	AI848173	1700012G19Rik	-247.474	-94.3172	-129.029
4906	Mm.35098	98124_at	RIKEN cDNA 0610011F06 gene	AI875453	0610011F06Rik	-247.479	-93.5551	-130.521
1480	Mm.2161	162148_r_at	Apolipoprotein M	AV310855	Apom	-247.484	-94.6176	-129.435
104	Mm.10528	92580_at	Histidyl-tRNA synthetase	U39473	Hars	-247.492	-94.4226	-128.336
3282	Mm.278808	160279_at	RIKEN cDNA 4930588M11 gene	AW123632	4930588M11Rik	-247.493	-91.8222	-125.628
2061	Mm.2442	95423_at	Calcium binding protein, intestinal	Y00884	Cai	-247.494	-92.4609	-124.935
1101	Mm.197	95297_at	Homeo box A1	M22115	Hoxa1	-247.51	-95.5418	-130.415
4293	Mm.30602	97960_at	Ubiquitin specific protease 22	AW125800	Usp22	-247.511	-92.6796	-126.544
469	Mm.1401	102794_at	Chemokine (C-X-C motif) receptor 4	Z80112	Cxcr4	-247.518	-93.0081	-127.014
4241	Mm.30228	104489_at	Syntrophin, basic 2	U00678	Sntb2	-247.519	-95.9473	-131.514
2567	Mm.259076	103274_at	ATP-binding cassette, sub-family C (CFTR/MRP), member 8	AA967624	Abcc8	-247.52	-94.1555	-130.233
1986	Mm.240473	160617_at	Kruppel-like factor 13	AW125783	Klf13	-247.533	-96.3483	-129.722
2872	Mm.270975	98602_at	RAN GTPase activating protein 1	U08110	Rangap1	-247.536	-89.5398	-127.813
4999	Mm.358794	102961_at	Histidine-rich glycoprotein	AI118358	Hrg	-247.54	-95.6753	-132.207
4813	Mm.34407	92216_at	MAD homolog 7 (Drosophila)	AF015260	Smad7	-247.542	-92.9028	-128.048
690	Mm.155839	92375_at	Activating signal cointegrator 1 complex subunit 1	AW211207	Ascc1	-247.544	-92.5663	-128.624
3173	Mm.276137	100753_at	ATP synthase, H+ transporting, mitochondrial F1 complex, alpha subunit, isoform 1	L01062	Atp5a1	-247.545	-94.1555	-125.158
5207	Mm.3941	162222_r_at	Eukaryotic translation initiation factor 4E	AV115237	Eif4e	-247.556	-89.0473	-120.435
873	Mm.179091	97482_at	Calcium binding protein 39-like	AA832565	Cab39l	-247.571	-89.6069	-123.382
4222	Mm.301655	94005_at	Peptidase (mitochondrial processing) beta	AI157548	Pmpcb	-247.576	-95.8295	-132.025
6208	Mm.88829	100366_at	Caspase 9	AB019600	Casp9	-247.577	-93.5314	-127.302
4018	Mm.29608	160348_at	RAN binding protein 3	AW120787	Ranbp3	-247.579	-92.7974	-128.911
4008	Mm.29580	95668_at	Stathmin-like 2	AI840972	Stmn2	-247.58	-90.7337	-127.748
3955	Mm.294315	161307_f_at	Calpain 10	AV350809	Capn10	-247.585	-95.493	-128.847
5113	Mm.3770	92302_at	Son of sevenless homolog 2 (Drosophila)	Z11664	Sos2	-247.589	-90.1947	-127.237
299	Mm.128273	102687_at	Suppressor of variegation 3-9 homolog 2 (Drosophila)	AI035967	Suv39h2	-247.593	-89.9918	-128.154
5503	Mm.45124	99577_at	Kit ligand	M57647	Kitl	-247.599	-96.235	-133.123
339	Mm.12945	102759_at	Phosphatidylinositol 3-kinase, regulatory subunit, polypeptide 2 (p85 beta)	Y13569	Pik3r2	-247.601	-93.8836	-127.46
5547	Mm.46053	103995_at	Fibroblast growth factor binding protein 1	AF065441	Fgfbp1	-247.607	-94.6945	-128.036
5657	Mm.4909	92935_at	CBFA2T1 identified gene homolog (human)	D32007	Cbfa2t1h	-247.61	-94.3172	-130.756
352	Mm.12973	102765_at	COP9 (constitutive photomorphogenic) homolog, subunit 7b (Arabidopsis thaliana)	AF071317	Cops7b	-247.612	-93.9526	-128.336
5305	Mm.41583	99154_s_at	RIKEN cDNA 1810020D17 gene	AW122625	1810020D17Rik	-247.617	-93.7782	-124.124
5493	Mm.449	99994_at	Cell death-inducing DNA fragmentation factor, alpha subunit-like effector A	AF041376	Cidea	-247.617	-94.2891	-129.722
5749	Mm.5159	160903_at	Amyloid beta (A4) precursor protein-binding, family B, member 2	U70210	Apbb2	-247.619	-93.6649	-128.036
4003	Mm.29561	97336_at	Cathepsin F	AJ131851	Ctsf	-247.623	-96.235	-128.965
3297	Mm.279195	94534_at	Isocitrate dehydrogenase 3 (NAD+) alpha	AI835446	Idh3a	-247.63	-96.0118	-130.233
4834	Mm.345891	104480_at	Desmoglein 2	AI152659	Dsg2	-247.63	-95.6753	-127.343
841	Mm.173395	161065_at	Dipeptidase 3	AI507039	Dpep3	-247.637	-94.6255	-128.218
2899	Mm.271711	160162_at	Transgelin 2	AI852545	Tagln2	-247.637	-93.3728	-126.321
2434	Mm.254629	104412_at	Guanine nucleotide binding protein, alpha inhibiting 1	AI153412	Gnai1	-247.639	-90.7055	-127.866
1930	Mm.23827	104560_at	Solute carrier family 25, member 28	AW125634	Slc25a28	-247.642	-93.0081	-130.351
5951	Mm.6676	93445_at	CD5 antigen-like	AF011428	Cd5l	-247.643	-93.6649	-127.748
2619	Mm.260158	98107_at	Coronin, actin binding protein 1C	AW123801	Coro1c	-247.65	-95.3877	-131.514
6245	Mm.9114	160937_at	Crystallin, mu	AF039391	Crym	-247.655	-93.0363	-127.525
2564	Mm.259	94407_at	Beta-1,3-glucuronyltransferase 3 (glucuronosyltransferase I)	AI835481	B3gat3	-247.66	-93.7782	-123.654
571	Mm.145488	160994_at	Tyrosyl-tRNA synthetase	AI851343	4930429A08Rik	-247.662	-90.1992	-124.57
1649	Mm.222685	101426_at	Ceramide kinase	AW125333	Cerk	-247.667	-95.2053	-130.233
2240	Mm.24867	103781_at	Syntaxin 4A (placental)	U76832	Stx4a	-247.67	-90.0406	-127.707
5699	Mm.5023	160899_at	Purkinje cell protein 4	X17320	Pcp4	-247.67	-92.1608	-127.825
4740	Mm.338363	104706_at	Peroxisome biogenesis factor 7	U69171	Pex7	-247.673	-92.0918	-127.93
5443	Mm.43760	99655_at	Sec11-like 1 (S. cerevisiae)	AB025405	Sec11l1	-247.674	-96.8228	-132.025
1897	Mm.23678	103545_at	RIKEN cDNA 2610019E17 gene	AA240695	2610019E17Rik	-247.682	-92.0555	-125.916
1596	Mm.220333	99982_at	Nuclear factor of kappa light chain gene enhancer in B-cells inhibitor, beta	U19799	Nfkbib	-247.69	-89.994	-124.935
626	Mm.1514	95611_at	Lipoprotein lipase	AA726364	Lpl	-247.692	-93.0363	-129.134
1706	Mm.22554	104351_at	GDP-mannose pyrophosphorylase B	AW120925	Rnf123	-247.694	-88.2488	-125.446
1914	Mm.237657	96895_at	Paraoxonase 1	U32684	Pon1	-247.695	-93.8836	-127.748
2658	Mm.260881	92988_i_at	Ca<2+>dependent activator protein for secretion	D86214	Cadps	-247.695	-93.9526	-125.628
6050	Mm.7454	162460_f_at	Immunoglobulin (CD79A) binding protein 1	AV048486	Igbp1	-247.697	-90.0199	-125.669
4115	Mm.29827	96260_at	Expressed sequence AL033314	AB021491	AL033314	-247.705	-95.3187	-130.233
1186	Mm.2026	160645_at	Baculoviral IAP repeat-containing 3	U88908	Birc3	-247.71	-96.9769	-129.54
4033	Mm.29633	97356_at	RIKEN cDNA 1810008O21 gene	AI839653	1810008O21Rik	-247.716	-90.7337	-127.355
5719	Mm.5076	98850_at	Tolloid-like	U34042	Tll1	-247.726	-96.235	-129.422
96	Mm.104955	97206_at	Serine protease inhibitor, Kunitz type 1	AW230369	Spint1	-247.728	-91.8041	-128.741
1700	Mm.225289	104398_at	RIKEN cDNA 1300010A20 gene	AI846222	1300010A20Rik	-247.729	-93.1904	-129.722
6276	Mm.95452	93373_at	Alpha-N-acetylglucosaminidase (Sanfilippo disease IIIB)	U85247	Naglu	-247.736	-92.6151	-129.252
442	Mm.1387	92854_at	RAB11a, member RAS oncogene family	D50500	Rab11a	-247.741	-96.235	-129.134
3110	Mm.275158	102409_at	LSM8 homolog, U6 small nuclear RNA associated (S. cerevisiae)	AW046963	Lsm8	-247.747	-91.4677	-125.851
3111	Mm.275188	104550_at	Cytochrome P450, family 2, subfamily s, polypeptide 1	AW123273	Cyp2s1	-247.752	-95.5418	-129.134
1808	Mm.233067	97992_at	CDNA sequence BC024683	AI848304	BC024683	-247.753	-93.1904	-128.847
1820	Mm.233855	160804_at	Eukaryotic translation initiation factor 2B, subunit 5 epsilon	AI836524	Eif2b5	-247.758	-88.8954	-126.074
3058	Mm.274180	160339_at	Pyrroline-5-carboxylate reductase family, member 2	AI850569	Pycr2	-247.759	-95.1645	-131.619
350	Mm.12967	103216_f_at	Inhibitor of kappaB kinase gamma	AW122931	Ikbkg	-247.766	-95.1645	-129.54
4145	Mm.29924	160371_at	ADP-ribosylation factor-like 6 interacting protein 1	AW122878	Arl6ip1	-247.768	-96.9769	-131.737
2958	Mm.272397	100018_at	Metal response element binding transcription factor 1	X71327	Mtf1	-247.772	-96.0118	-132.025
1383	Mm.21109	161967_at	Gelsolin	AV369888	Gsn	-247.777	-93.9526	-129.317
3984	Mm.294951	160423_at	Mitochondrial ribosomal protein S2	AI853575	Mrps2	-247.777	-87.3268	-122.961
4701	Mm.334841	104743_at	Cadherin 13	AB022100	Cdh13	-247.779	-97.1592	-128.847
3249	Mm.277812	100084_at	Villin 2	X60671	Vil2	-247.781	-95.3187	-127.46
5404	Mm.42260	98324_at	Forkhead box A3	X74938	Foxa3	-247.786	-94.0377	-126.832
4347	Mm.310036	92527_at	Adenylate cyclase 9	Z50190	Adcy9	-247.789	-93.7137	-130.926
3608	Mm.28753	98953_at	RIKEN cDNA 1500010M16 gene	AW048032	1500010M16Rik	-247.791	-95.3877	-131.919
700	Mm.156909	95914_at	RIKEN cDNA 6720461J16 gene	AA177382	6720461J16Rik	-247.791	-94.2891	-126.832
1525	Mm.21787	104085_at	RIKEN cDNA 2900042B11 gene	AI852970	2900042B11Rik	-247.795	-87.3913	-123.325
4480	Mm.322294	100079_at	NADH dehydrogenase (ubiquinone) 1 beta subcomplex, 9	AI845556	Ndufb9	-247.805	-93.8836	-126.544
2122	Mm.2462	95448_at	Proteasome (prosome, macropain) 26S subunit, ATPase 2	AI839371	Psmc2	-247.806	-93.7782	-127.237
955	Mm.18522	93320_at	Carnitine palmitoyltransferase 1a, liver	AF017175	Cpt1a	-247.81	-90.3001	-123.772
4725	Mm.336394	95539_at	RAB3A interacting protein	AA798971	Rab3ip	-247.813	-96.235	-127.93
2468	Mm.255890	98330_at	Zinc finger protein of the cerebellum 3	D70849	Zic3	-247.817	-93.0081	-126.439
3821	Mm.291443	93589_at	Ectonucleoside triphosphate diphosphohydrolase 4	AI851172	Entpd4	-247.82	-96.166	-130.233
5885	Mm.6211	93386_at	Acyl-malonyl condensing enzyme 1	AF016712	Amac1	-247.822	-95.57	-130.415
3100	Mm.274981	96199_at	X-linked myotubular myopathy gene 1	AF073996	Mtm1	-247.823	-94.2891	-128.336
5534	Mm.4583	100021_at	Cholinergic receptor, nicotinic, alpha polypeptide 1 (muscle)	M17640	Chrna1	-247.824	-96.235	-129.617
2162	Mm.246990	93839_at	Reticulon 3	AI854888	Rtn3	-247.826	-88.1535	-122.121
1195	Mm.203	93559_at	Apurinic/apyrimidinic endonuclease 1	D90374	Apex1	-247.829	-94.2891	-129.317
3596	Mm.287052	104655_at	T-box 2	AA755817	Tbx2	-247.829	-95.5418	-128.624
1762	Mm.227983	94488_at	RIKEN cDNA 1110059P08 gene	AI847041	1110059P08Rik	-247.835	-94.6945	-129.722
731	Mm.1590	94760_at	Transcribed locus	AA177484		-247.835	-94.5767	-122.073
2903	Mm.271745	95016_at	RIKEN cDNA D030005H02 gene	D50086	Nrp1	-247.843	-92.4973	-127.132
2594	Mm.259672	103563_at	IBR domain containing 3	AW125713	Ibrdc3	-247.849	-91.5446	-126.033
2550	Mm.258746	98594_at	RIKEN cDNA 1190002N15 gene	AW125453	1190002N15Rik	-247.854	-92.6308	-126.726
547	Mm.143877	92350_at	Microtubule-associated protein, RP/EB family, member 1	AA165759	Mapre1	-247.856	-90.8923	-127.525
4500	Mm.323997	102399_at	RNA binding protein gene with multiple splicing	AW123909	Rbpms	-247.862	-95.8295	-127.46
1832	Mm.234342	102767_at	RIKEN cDNA 4930597O21 gene	AW121700	Gng12	-247.874	-93.0363	-126.95
2816	Mm.26859	104016_at	Gap junction membrane channel protein beta 5	M91236	Gjb5	-247.878	-92.1688	-127.237
4450	Mm.319286	161076_at	CDNA sequence BC023882	AI462312	BC023882	-247.879	-92.4973	-123.548
2308	Mm.25042	94340_at	Exportin, tRNA (nuclear export receptor for tRNAs)	AW124224	Xpot	-247.882	-89.1831	-127.643
634	Mm.1528	102886_at	Glypican 4	X83577	Gpc4	-247.888	-91.0622	-126.167
2982	Mm.272675	103065_at	Solute carrier family 20, member 1	M73696	Slc20a1	-247.89	-86.3617	-124.752
2942	Mm.272230	104358_at	DNA segment, Chr 10, ERATO Doi 610, expressed	AI853668	D10Ertd610e	-247.894	-91.5165	-126.544
4127	Mm.29867	96280_at	NADH dehydrogenase (ubiquinone) 1 alpha subcomplex, 2	AI851603	Ndufa2	-247.896	-95.3187	-129.945
3858	Mm.29187	98122_at	LIM domain only 4	AF074600	Lmo4	-247.902	-94.1837	-127.748
1196	Mm.20301	103631_at	RIKEN cDNA 2810407K09 gene	AA985795	2810407K09Rik	-247.906	-91.65	-126.139
5358	Mm.42054	98285_at	Zinc finger protein 146	AJ224763	Zfp146	-247.907	-93.0081	-125.34
1980	Mm.24038	104597_at	Guanylate nucleotide binding protein 2	AJ007970	Gbp2	-247.908	-89.6351	-127.014
4496	Mm.323393	161729_f_at	RIKEN cDNA 1300006C06 gene	AV268039	1300006C06Rik	-247.909	-92.4973	-127.055
5353	Mm.42040	99521_at	Adenylate kinase 3	AB020239	Ak3l1	-247.909	-95.6753	-132.718
222	Mm.12194	161674_i_at	Proteasome (prosome, macropain) 26S subunit, non-ATPase, 3	AV248657	Psmd3	-247.914	-90.446	-127.237
935	Mm.182944	101507_at	Sodium channel modifier 1	AI836274	Scnm1	-247.915	-90.446	-125.628
1775	Mm.229108	103866_at	Phosphatidylinositol 3-kinase catalytic delta polypeptide	AW124359	Pik3cd	-247.917	-96.9769	-130.351
3868	Mm.291979	99624_at	RIKEN cDNA 9530068E07 gene	AW125517	9530068E07Rik	-247.925	-91.581	-127.237
6065	Mm.76659	93633_at	Guanine nucleotide exchange factor (RCC1 related)	AJ243952	MGI:1351630	-247.93	-94.4226	-130.703
1397	Mm.21162	93764_at	Genes associated with retinoid-IFN-induced mortality 19	AI854527	Grim19	-247.931	-95.1	-129.54
3640	Mm.28839	94462_at	Eukaryotic translation initiation factor 2B, subunit 1 (alpha)	AW120719	Eif2b1	-247.931	-90.5049	-127.525
5203	Mm.39265	95634_at	RIKEN cDNA 0610010K14 gene	AI848107	0610010K14Rik	-247.942	-93.3728	-129.722
1516	Mm.21749	93992_at	RIKEN cDNA 5430437P03 gene	AW123342	5430437P03Rik	-247.948	-88.2488	-126.95
3360	Mm.28057	160266_r_at	RIKEN cDNA 1110064N10 gene	AW124599	1110064N10Rik	-247.952	-92.4973	-125.446
736	Mm.159637	101392_at	RIKEN cDNA 6330407G04 gene	AW122839	6330407G04Rik	-247.956	-97.1592	-130.639
3866	Mm.29196	162469_r_at	Cytochrome c-1	AV069997	Cyc1	-247.968	-92.0555	-125.004
4665	Mm.332967	100529_at	Ubiquitin-conjugating enzyme E2H	U19854	Ube2h	-247.97	-90.5232	-121.416
5796	Mm.55143	93188_at	Dickkopf homolog 3 (Xenopus laevis)	AJ243964	Dkk3	-247.973	-92.5663	-126.544
312	Mm.12871	102307_at	Doublecortin	AB011678	Dcx	-247.985	-95.5418	-131.044
886	Mm.180333	96558_at	MutY homolog (E. coli)	AI049068	Mutyh	-247.996	-91.4677	-123.143
3431	Mm.2821	104242_f_at	RIKEN cDNA 6530401N04 gene	AI835622	6530401N04Rik	-247.997	-90.5514	-126.832
1651	Mm.222723	103699_i_at	Frequently rearranged in advanced T-cell lymphomas 2	AI646638	Frat2	-248.005	-90.0406	-125.446
4235	Mm.30204	96948_at	Quininoid dihydropteridine reductase	AI845337	Qdpr	-248.009	-88.49	-119.405
5758	Mm.5183	93142_at	BTB and CNC homology 1	D86603	Bach1	-248.012	-95.3187	-130.639
747	Mm.161167	103801_at	Regulatory factor X-associated ankyrin-containing protein	AF094761	Rfxank	-248.013	-93.8836	-128.036
3496	Mm.284033	102007_at	Holocytochrome c synthetase	U36788	Hccs	-248.016	-90.5796	-127.46
2311	Mm.250438	94238_at	RIKEN cDNA 2310046G15 gene	AW228316	2310046G15Rik	-248.025	-91.65	-125.34
5696	Mm.502	100483_at	Interferon (alpha and beta) receptor 1	M89641	Ifnar1	-248.026	-93.7782	-125.628
75	Mm.103246	93195_at	Malignant fibrous histiocytoma amplified sequence 1	AI957146	Mfhas1	-248.034	-94.1555	-128.911
4534	Mm.326847	102316_at	Calpain 5	Y10656	Capn5	-248.036	-94.9822	-130.128
3105	Mm.275071	100130_at	Jun oncogene	X12761	Jun	-248.054	-96.4173	-130.639
2325	Mm.250866	100068_at	RIKEN cDNA E030003E18 gene	M74570	Aldh1a1	-248.07	-95.6753	-131.514
2003	Mm.241282	100494_at	Fibroblast growth factor 1	M30641	Fgf1	-248.076	-96.7538	-132.43
129	Mm.10737	102329_at	Cell death-inducing DNA fragmentation factor, alpha subunit-like effector B	AF041377	Cideb	-248.079	-95.5418	-131.802
7	Mm.100068	95531_at	Angiomotin	AI854771	Amot	-248.081	-93.5471	-129.211
4119	Mm.298443	103654_at	Nucleosome binding protein 1	AB018374	Nsbp1	-248.082	-95.3187	-129.54
6294	Mm.98950	96500_at	GATA binding protein 5	U84725	Gata5	-248.095	-93.6649	-129.722
681	Mm.1550	102994_at	Signal transducer and activator of transcription 4	U06923	Stat4	-248.099	-94.6457	-130.926
1316	Mm.208700	92305_s_at	POU domain, class 2, transcription factor 2	X53654	Pou2f2	-248.107	-94.9822	-127.748
6078	Mm.784	101484_at	Neighbor of Brca1 gene 1	U73039	Nbr1	-248.123	-93.5471	-128.518
5327	Mm.4189	99186_at	Cyclin A2	X75483	Ccna2	-248.127	-93.5959	-128.624
4085	Mm.29760	95742_at	Proteasome (prosome, macropain) 26S subunit, non-ATPase, 13	AW045451	Psmd13	-248.128	-92.2742	-127.237
838	Mm.17322	102947_at	Solute carrier family 22 (organic cation transporter), member 2	AJ006036	Slc22a2	-248.136	-96.3483	-129.945
2545	Mm.25860	103985_at	Mitogen activated protein kinase kinase kinase kinase 2	U50595	Map4k2	-248.137	-96.9769	-132.836
3370	Mm.280842	94896_at	Heterogeneous nuclear ribonucleoprotein A/B	D90151	Hnrpab	-248.142	-90.9749	-126.832
5999	Mm.7070	101380_at	Nudix (nucleoside diphosphate linked moiety X)-type motif 14	AW048282	Nudt14	-248.147	-95.57	-130.01
586	Mm.147946	101010_at	MYB binding protein (P160) 1a	U63648	Mybbp1a	-248.15	-93.3648	-129.134
4007	Mm.2958	100278_at	Cyclin-dependent kinase inhibitor 1B (P27)	U09968	Cdkn1b	-248.15	-96.6123	-129.945
2562	Mm.258973	100743_at	RIKEN cDNA D030070L09 gene	AA407663	D030070L09Rik	-248.159	-96.235	-131.737
2316	Mm.250599	160197_at	Pyrroline-5-carboxylate reductase-like	AW060487	Pycrl	-248.161	-91.9865	-126.95
4108	Mm.29815	160362_at	Methionine adenosyltransferase II, alpha	AW124835	Mat2a	-248.167	-88.4412	-125.446
3141	Mm.275745	103812_at	Chloride channel calcium activated 1	AF047838	Clca1	-248.178	-93.8836	-127.132
2864	Mm.270681	98111_at	Heat shock protein 105	L40406	Hsp105	-248.182	-92.7486	-125.523
3965	Mm.29467	97319_at	Ras-related associated with diabetes	AF084466	Rrad	-248.195	-92.4973	-127.237
4894	Mm.34977	103491_at	Neuron navigator 1	AA968123	Nav1	-248.199	-92.0918	-123.277
2629	Mm.260247	103716_at	RIKEN cDNA 4933409L06 gene	AI851218	4933409L06Rik	-248.203	-87.2372	-123.954
646	Mm.153308	98814_at	Casein delta	V00740	Csnd	-248.205	-95.9881	-132.718
926	Mm.182412	96236_at	CDC16 cell division cycle 16 homolog (S. cerevisiae)	AW122965	Cdc16	-248.209	-94.9822	-130.128
3726	Mm.28995	103310_at	Jumonji, AT rich interactive domain 1B (Rbp2 like)	AA220427	Jarid1b	-248.209	-94.0861	-128.336
2447	Mm.2551	103953_at	SEC22 vesicle trafficking protein-like 1 (S. cerevisiae)	U91538	Sec22l1	-248.211	-89.0597	-124.124
5185	Mm.3903	99032_at	RAS, dexamethasone-induced 1	AF009246	Rasd1	-248.215	-93.8836	-125.628
2334	Mm.251013	93111_at	Karyopherin (importin) beta 1	D45836	Kpnb1	-248.219	-93.1904	-130.128
3050	Mm.27404	96675_at	Unc-50 homolog (C. elegans)	AW124245	Unc50	-248.225	-93.7137	-126.832
718	Mm.15801	160613_at	Tubulointerstitial nephritis antigen-like	AW049768	Lcn7	-248.226	-93.0363	-129.945
5826	Mm.57093	100896_at	Calcium channel, voltage-dependent, gamma subunit 1	AJ006306	Cacng1	-248.227	-94.0579	-127.602
3657	Mm.288729	101145_at	Centrosomal protein 2	U33198	Cep2	-248.227	-95.2699	-128.036
5662	Mm.4923	100465_i_at	Gene model 1673, (NCBI)	AA655823	Iqcf4	-248.227	-92.4973	-126.609
4176	Mm.30012	96359_at	High density lipoprotein (HDL) binding protein	AI836554	Hdlbp	-248.233	-96.0118	-127.825
1660	Mm.22306	104293_at	Kelch-like 21 (Drosophila)	AI882440	1810045K06Rik	-248.235	-94.3172	-129.435
3864	Mm.29193	96802_at	Programmed cell death protein 7	AW124656	Pdcd7	-248.236	-93.1417	-126.362
3246	Mm.27769	97224_at	Proline-rich nuclear receptor coactivator 1	AI851394	Pnrc1	-248.25	-91.8323	-125.956
3622	Mm.287892	93048_at	Caseinolytic protease, ATP-dependent, proteolytic subunit homolog (E. coli)	AJ005253	Clpp	-248.251	-87.4195	-126.021
1855	Mm.235137	92578_at	Small inducible cytokine subfamily E, member 1	U10118	Scye1	-248.253	-92.3431	-128.336
1520	Mm.217616	94941_at	Eukaryotic translation initiation factor 2 alpha kinase 4	AJ243533	Eif2ak4	-248.259	-92.3919	-127.93
765	Mm.1639	162025_r_at	Myeloid cell leukemia sequence 1	AV257057	Mcl1	-248.263	-88.7776	-124.087
1835	Mm.234437	100905_at	RIKEN cDNA D230019N24 gene	AI849361	Herc4	-248.266	-94.2891	-129.722
4432	Mm.3180	104662_at	Tumor necrosis factor receptor superfamily, member 18	U82534	Tnfrsf18	-248.269	-93.4905	-127.46
4444	Mm.318969	160078_at	Protein phosphatase 1, regulatory (inhibitor) subunit 14B	X97490	Ppp1r14b	-248.27	-93.6649	-127.825
2268	Mm.249318	92416_at	Frequenin homolog (Drosophila)	AF020184	Freq	-248.273	-95.9881	-130.128
4591	Mm.329963	160196_at	Stromal membrane-associated protein 1	AI843662	Smap1	-248.274	-92.12	-127.132
723	Mm.158412	98815_at	RIKEN cDNA 5730457N03 gene	X54239	Evx1	-248.283	-93.7782	-129.828
1944	Mm.23894	103683_at	Dihydroorotate dehydrogenase	AF029667	Dhodh	-248.288	-92.4973	-127.93
1419	Mm.212826	102081_at	Roundabout homolog 3 (Drosophila)	AF060570	Robo3	-248.288	-95.3187	-129.211
6275	Mm.9537	161684_r_at	Lipocalin 2	AV210775	Lcn2	-248.298	-93.9526	-128.336
2895	Mm.271674	94826_at	Integrin beta 4 binding protein	Y11460	Itgb4bp	-248.301	-93.1417	-128.518
3365	Mm.280717	98977_at	Terf1 (TRF1)-interacting nuclear factor 2	AI835044	Tinf2	-248.301	-88.6055	-124.347
4512	Mm.3250	98020_at	Developmentally regulated GTP binding protein 1	D10715	Drg1	-248.31	-96.5714	-126.65
1047	Mm.195060	101868_i_at	Histocompatibility 2, class II, locus Mb1	X90807	H2-DMb2	-248.312	-93.7013	-129.134
5888	Mm.6217	101624_at	K+ voltage-gated channel, subfamily S, 1	AF008573	Kcns1	-248.313	-94.6176	-128.218
1006	Mm.19027	160637_at	Molybdenum cofactor synthesis 2	AW060325	Mocs2	-248.316	-95.1364	-129.252
3976	Mm.294821	104400_at	RIKEN cDNA 0610042I15 gene	AF076956	0610042I15Rik	-248.328	-96.235	-126.426
3065	Mm.274346	94020_at	Protein tyrosine kinase 9-like (A6-related protein)	Y17808	Ptk9l	-248.35	-95.6753	-128.154
4635	Mm.331565	96289_at	Stomatin (Epb7.2)-like 2	AW061287	Stoml2	-248.353	-94.6255	-127.813
1708	Mm.22564	94285_at	Histocompatibility 2, class II antigen E beta	X00958	H2-Eb1	-248.354	-96.6404	-131.737
1090	Mm.196595	99197_at	Group specific component	M55413	Gc	-248.359	-93.7782	-128.624
6124	Mm.8149	93675_at	Male germ cell-associated kinase	X66983	Mak	-248.363	-91.65	-125.04
3694	Mm.289490	92348_at	Nuclear receptor subfamily 1, group D, member 1	AI841022	Nr1d1	-248.364	-89.0473	-126.033
3091	Mm.274846	101499_at	Integrin linked kinase	U94479	Ilk	-248.365	-96.7538	-128.113
4054	Mm.29689	97366_at	LEM domain containing 2	AI851024	Lemd2	-248.37	-96.235	-130.639
4981	Mm.358645	101166_at	Zinc finger protein 29	X55126	Zfp29	-248.37	-95.3187	-131.737
5310	Mm.41656	99159_at	Peptidylprolyl isomerase F (cyclophilin F)	AI842675	Ppif	-248.372	-93.1904	-127.643
974	Mm.18652	160630_at	Spermine synthase	AW123599	Sms	-248.378	-91.6988	-128.036
189	Mm.117265	92725_at	RIKEN cDNA 1700040B14 gene	AI226341	Gas8	-248.378	-95.1645	-132.025
3835	Mm.291595	93527_at	Basic transcription element binding protein 1	Y14296	Klf9	-248.383	-95.5418	-128.518
2079	Mm.24481	94663_at	Solute carrier organic anion transporter family, member 5A1	AA407151	Slco5a1	-248.393	-96.0118	-131.332
968	Mm.18628	161704_r_at	CD36 antigen	AV091761	Cd36	-248.397	-95.2053	-130.821
3424	Mm.28203	97824_at	Nucleolar protein family A, member 2	AW121031	Nola2	-248.41	-95.9473	-131.855
5021	Mm.362730	98767_at	Transcribed locus	AI842603		-248.41	-95.2053	-131.044
512	Mm.1418	161510_f_at	Sodium channel, voltage-gated, type I, beta	AV151915	Scn1b	-248.425	-95.3187	-128.154
2607	Mm.260009	161805_r_at	NOL1/NOP2/Sun domain family 2	AV370628	Nsun2	-248.426	-93.0569	-130.233
3179	Mm.276268	96132_at	CDNA sequence AB023957	AB023957	AB023957	-248.426	-94.1837	-127.643
3025	Mm.27343	93884_at	Endomucin	AB034693	MGI:1891716	-248.43	-90.5514	-126.726
2394	Mm.253090	102835_at	Adaptor protein complex AP-2, alpha 2 subunit	X14972	Ap2a2	-248.438	-92.2662	-128.336
3001	Mm.272989	95879_at	ASF1 anti-silencing function 1 homolog A (S. cerevisiae)	C79052	Asf1a	-248.439	-95.6753	-128.911
5731	Mm.5110	94510_at	RIKEN cDNA 2610312E17 gene	AI853476	2610312E17Rik	-248.455	-93.5269	-129.029
616	Mm.150064	104626_at	Chemokine-like factor super family 8	AI787137	Cklfsf8	-248.468	-88.7596	-118.047
3295	Mm.27917	95595_at	RIKEN cDNA 1200003E16 gene	AW122078	1200003E16Rik	-248.473	-96.9769	-131.332
1926	Mm.238127	102666_at	Tyrosinase	M26729	Tyr	-248.476	-96.6404	-129.435
5947	Mm.6666	93442_at	Zinc finger protein 316	AF031955	Zfp316	-248.481	-96.7538	-131.449
6277	Mm.957	101976_at	COP9 (constitutive photomorphogenic) homolog, subunit 4 (Arabidopsis thaliana)	AF071314	Cops4	-248.484	-90.5049	-126.544
4767	Mm.3404	98419_at	Mesenchyme homeobox 1	Z15103	Meox1	-248.489	-93.2594	-128.847
3251	Mm.277857	97515_at	Hydroxysteroid (17-beta) dehydrogenase 4	X89998	Hsd17b4	-248.492	-89.5016	-125.851
3498	Mm.284162	94374_at	WD repeat domain 13	AI850378	Wdr13	-248.493	-92.384	-126.033
824	Mm.171514	103527_at	Solute carrier family 35, member E4	AW124360	Slc35e4	-248.494	-92.8131	-125.733
1637	Mm.22213	104276_at	GLI pathogenesis-related 2	AA983101	Glipr2	-248.499	-95.7241	-130.351
152	Mm.1100	102266_at	Inhibin alpha	X55957	Inha	-248.5	-96.235	-129.211
1639	Mm.22218	104277_at	Asparagine-linked glycosylation 2 homolog (yeast, alpha-1,3-mannosyltransferase)	AI834815	Alg2	-248.5	-95.1645	-131.737
2657	Mm.26088	103257_at	RIKEN cDNA 4930577M16 gene	AA690483	4930577M16Rik	-248.5	-88.7776	-125.446
27	Mm.10106	94103_at	Testis specific protein-Y encoded, pseudogene	AJ001379	Tspy-ps	-248.507	-96.235	-129.54
4384	Mm.313687	99162_at	Survival motor neuron domain containing 1	AW122398	Smndc1	-248.511	-93.8472	-128.847
1628	Mm.221479	102012_at	Src family associated phosphoprotein 2	AB014485	Scap2	-248.514	-93.8836	-125.446
3655	Mm.288713	93542_at	Phosphotriesterase related	U28016	Pter	-248.528	-95.3389	-131.044
4026	Mm.296191	100539_at	Brain acyl-CoA hydrolase	AI841279	Bach	-248.53	-90.1459	-121.246
6015	Mm.71906	102285_at	O-6-methylguanine-DNA methyltransferase	M84524	Mgmt	-248.536	-95.3877	-130.703
5621	Mm.4791	161158_f_at	Epiregulin	AV231492	Ereg	-248.54	-93.0851	-128.336
6125	Mm.8154	101501_r_at	Imprinted and ancient	D87973	Impact	-248.544	-93.0851	-129.029
2271	Mm.249363	92639_at	Aurora kinase A	U80932	Aurka	-248.547	-91.3987	-125.222
2555	Mm.258846	160501_at	Kinesin family member 20A	Y09632	Kif20a	-248.556	-94.8281	-128.806
3985	Mm.294975	99078_at	RIKEN cDNA 1110033C18 gene	AI839522	1110033C18Rik	-248.561	-89.7892	-124.311
2333	Mm.251003	160742_at	Procollagen-lysine, 2-oxoglutarate 5-dioxygenase 3	AI840146	Plod3	-248.568	-89.6351	-125.956
1213	Mm.203965	99338_at	DNA segment, Chr 10, ERATO Doi 516, expressed	AA674798	D10Ertd516e	-248.585	-95.6064	-132.312
61	Mm.1024	94106_at	Transcribed locus	AI853048		-248.585	-89.029	-126.272
2107	Mm.245715	96945_at	Synaptosomal-associated protein 23	U73143	Snap23	-248.585	-93.8472	-129.317
611	Mm.149776	100958_at	Spermatogenesis associated 13	AI647003	Spata13	-248.586	-89.7247	-125.34
4715	Mm.335454	95643_at	WD repeat domain 6	AW050287	Wdr6	-248.596	-89.4528	-125.563
5189	Mm.39054	95283_at	ATP-binding cassette, sub-family C (CFTR/MRP), member 2	AI173996	Abcc2	-248.599	-96.9769	-129.722
4415	Mm.316628	102741_at	Adenosine deaminase, RNA-specific	AW046250	Adar	-248.6	-95.9473	-128.154
5649	Mm.4875	92931_at	Hypothetical protein A930024N18	X80903	Dll1	-248.609	-94.4068	-127.93
5872	Mm.6118	100582_at	Sorting nexin 17	AW123761	Snx17	-248.611	-94.2891	-130.926
2755	Mm.265929	100964_at	Vesicle transport through interaction with t-SNAREs 1B homolog	AF035208	Vti1b	-248.613	-96.5714	-130.128
5514	Mm.4533	100078_at	Apolipoprotein A-IV	M64248	Apoa4	-248.613	-93.4136	-128.847
4411	Mm.316402	102725_at	Potassium voltage-gated channel, shaker-related subfamily, beta member 1	AF033003	Kcnab1	-248.616	-95.9473	-129.84
1657	Mm.222867	93842_at	Death-associated protein	AI196645	Dap	-248.616	-95.5418	-128.218
828	Mm.172	160095_at	Lysyl oxidase	D10837	Lox	-248.617	-96.9769	-129.945
992	Mm.18856	103416_at	Mitogen-activated protein kinase 6	AI844810	Mapk6	-248.622	-93.5314	-128.847
126	Mm.10724	102243_at	Ets homologous factor	AF035527	Ehf	-248.63	-94.9822	-127.93
3394	Mm.281379	94458_at	Caspase 6	Y13087	Casp6	-248.631	-87.748	-124.018
1299	Mm.20826	103261_at	G1 to phase transition 2	AB003503	Gspt2	-248.631	-92.4609	-128.911
2525	Mm.25804	93570_at	Solute carrier family 12, member 3	U61085	Slc12a3	-248.632	-90.9568	-127.42
197	Mm.118034	99393_at	Bone morphogenetic protein 5	L41145	Bmp5	-248.634	-96.3527	-130.233
1449	Mm.214385	95379_at	Mab-21-like 2 (C. elegans)	AA245183	Mab21l2	-248.637	-95.3389	-131.003
2250	Mm.248843	94260_at	RIKEN cDNA 2510010K19 gene	AI850352	3110040D16Rik	-248.638	-94.9822	-129.722
3220	Mm.27706	97208_at	Ash2 (absent, small, or homeotic)-like (Drosophila)	AB020983	Ash2l	-248.639	-95.1645	-130.821
567	Mm.14526	92881_at	Myosin light chain, phosphorylatable, fast skeletal muscle	U77943	Mylpf	-248.641	-96.8228	-132.43
4566	Mm.329022	97330_at	ATP-binding cassette, sub-family F (GCN20), member 1	AI840499	Abcf1	-248.658	-94.2891	-127.237
3326	Mm.279780	92329_at	RAB17, member RAS oncogene family	X70804	Rab17	-248.66	-92.6151	-127.237
4516	Mm.325307	93817_at	RIKEN cDNA 1110032D12 gene	AB025218	1110032D12Rik	-248.66	-90.8923	-125.628
1733	Mm.22680	103516_at	Cadherin EGF LAG seven-pass G-type receptor 1	AF031572	Celsr1	-248.666	-96.0808	-130.233
3884	Mm.292415	94720_at	E26 avian leukemia oncogene 1, 5' domain	M58482	Ets1	-248.672	-96.8228	-131.044
1650	Mm.22270	103494_at	Transmembrane 4 superfamily member 3	AI047972	Tspan8	-248.676	-95.6753	-126.244
20	Mm.100940	98535_at	Catechol-O-methyltransferase	AF076156	Comt	-248.678	-95.2053	-129.029
3817	Mm.291372	103511_at	Rho GTPase activating protein 8	AI843580	Arhgap8	-248.679	-92.3431	-128.441
1146	Mm.200611	103941_at	Spectrin alpha 1	U87455	Spna1	-248.689	-94.4432	-128.336
5700	Mm.5024	98836_at	Programmed cell death 1	X67914	Pdcd1	-248.695	-95.1645	-129.029
1563	Mm.21904	104108_at	Rab6 interacting protein 1	AJ245569	Rab6ip1	-248.696	-90.8233	-128.847
1973	Mm.240224	162141_r_at	RAB2, member RAS oncogene family	AV349603	Rab2	-248.696	-94.1837	-129.435
1702	Mm.22530	104345_at	Exocyst complex component 7	AF014461	Exoc7	-248.699	-91.4677	-125.474
3741	Mm.290126	93835_at	Fucosidase, alpha-L- 1, tissue	AI843222	Fuca1	-248.701	-94.2891	-129.945
6003	Mm.7103	101382_at	Pre B-cell leukemia transcription factor 2	AF020198	Pbx2	-248.709	-88.5853	-121.351
5993	Mm.7046	101055_at	Protective protein for beta-galactosidase	J05261	Ppgb	-248.729	-94.1757	-130.821
1336	Mm.20928	93729_at	Microtubule-associated protein 7	Y15197	Mtap7	-248.731	-95.9473	-130.533
4143	Mm.29914	97406_at	Core-binding factor, runt domain, alpha subunit 2, translocated to, 2 homolog (human)	AW122258	Cbfa2t2h	-248.736	-93.7137	-126.714
6102	Mm.8017	99906_at	Extraembryonic, spermatogenesis, homeobox 1	AF085715	Esx1	-248.737	-92.6796	-125.222
1530	Mm.2180	95359_at	Heat shock protein 1, beta	M18186	Hspcb	-248.739	-94.2891	-129.604
885	Mm.1802	103327_at	Paired related homeobox 2	X52875	Prrx2	-248.744	-91.8041	-125.04
5584	Mm.4669	92732_at	A disintegrin and metalloprotease domain 2	U16242	Adam2	-248.749	-95.7241	-132.025
3417	Mm.281885	104380_at	Solute carrier family 35 (CMP-sialic acid transporter), member 1	Z71268	Slc35a1	-248.757	-94.8689	-129.317
3588	Mm.28688	98936_at	Seryl-aminoacyl-tRNA synthetase 1	AI837395	Sars1	-248.765	-89.2239	-123.277
4648	Mm.332293	102020_at	Potassium channel, subfamily K, member 3	AB013345	Kcnk3	-248.765	-95.2053	-131.044
2312	Mm.250492	103850_at	Lysyl oxidase-like 1	U79144	Loxl1	-248.772	-93.8836	-127.93
5897	Mm.6253	93391_at	Crystallin, gamma S	AF032995	Crygs	-248.776	-95.3187	-130.939
5668	Mm.4944	92955_at	Interleukin 3 receptor, alpha chain	X64534	Il3ra	-248.781	-95.3187	-129.658
5082	Mm.373546	100005_at	Tnf receptor associated factor 4	X92346	Traf4	-248.784	-93.0771	-129.722
5707	Mm.5039	98839_at	Sine oculis-related homeobox 2 homolog (Drosophila)	X80338	Six2	-248.791	-95.9473	-127.643
3800	Mm.290995	104383_at	Collapsin response mediator protein 1	AB006714	Crmp1	-248.793	-91.8731	-125.04
631	Mm.1526	102986_at	Myogenic differentiation 1	M18779	Myod1	-248.795	-91.7396	-129.252
99	Mm.1051	102064_at	Caspase 1	L28095	Casp1	-248.797	-94.0659	-129.317
5623	Mm.4793	160516_at	Glucosidase, alpha, acid	U49351	Gaa	-248.815	-93.4136	-127.93
2167	Mm.247073	99956_at	Kit oncogene	Y00864	Kit	-248.815	-95.3187	-129.722
215	Mm.12145	92647_at	Retinoblastoma binding protein 4	U35141	Rbbp4	-248.816	-89.9636	-127.237
1380	Mm.21096	103858_at	Era (G-protein)-like 1 (E. coli)	AW124023	Eral1	-248.821	-93.0081	-128.911
1693	Mm.22505	94276_at	Hydroxysteroid (17-beta) dehydrogenase 12	AF064635	Hsd17b12	-248.823	-93.5269	-130.415
3601	Mm.287178	161897_f_at	Phosphoribosyl pyrophosphate synthetase 1	AV107396	Prps1	-248.824	-84.8954	-124.529
3103	Mm.27503	103565_at	PRP31 pre-mRNA processing factor 31 homolog (yeast)	AI843358	1810009A15Rik	-248.826	-92.6308	-122.766
4126	Mm.29865	96278_at	RIKEN cDNA 1110020C13 gene	AI846553	1110020C13Rik	-248.832	-96.0118	-131.044
2687	Mm.261972	97254_at	RNA binding motif protein 8a	AA690061	Rbm8a	-248.834	-93.8836	-129.54
6215	Mm.8924	103667_at	RIKEN cDNA A130034M23 gene	AA866655	A130034M23Rik	-248.837	-94.4432	-128.441
1123	Mm.19937	103590_at	Gamma-glutamyl carboxylase	AI507104	Ggcx	-248.838	-93.0081	-128.154
660	Mm.153891	160862_at	Protein tyrosine phosphatase 4a3	AF035645	Ptp4a3	-248.845	-92.4328	-126.455
920	Mm.182053	95601_at	Ubiquilin 1	AW125420	Ubqln1	-248.847	-90.5049	-125.879
171	Mm.1137	102353_at	Integrin beta 2	M31039	Itgb2	-248.86	-96.0118	-129.945
3436	Mm.28219	97829_at	CDP-diacylglycerol--inositol 3-phosphatidyltransferase (phosphatidylinositol synthase)	AI838053	Cdipt	-248.863	-93.7782	-128.847
939	Mm.183110	101356_at	Thymidine kinase 2, mitochondrial	AI843384	Tk2	-248.863	-90.9568	-125.446
5232	Mm.39884	92368_at	Receptor (calcitonin) activity modifying protein 3	AJ250491	Ramp3	-248.864	-96.235	-131.332
210	Mm.120763	96916_at	Mitochondrial ribosomal protein L33	AW046793	Mrpl33	-248.865	-94.6945	-128.036
5220	Mm.39631	102944_at	Ras-GTPase-activating protein SH3-domain binding protein	AI850849	G3bp	-248.866	-93.5269	-129.029
894	Mm.18072	103334_at	Calcitonin gene-related peptide-receptor component protein	AF028242	Crcp	-248.872	-89.2986	-126.321
3754	Mm.290353	95146_at	RIKEN cDNA 1810045K07 gene	AI839280	1810045K07Rik	-248.875	-90.5049	-121.42
5290	Mm.41447	92425_at	Chromodomain helicase DNA binding protein 1-like	AW122559	Chd1l	-248.88	-93.0851	-127.93
421	Mm.1367	102667_at	Wingless-related MMTV integration site 3A	X56842	Wnt3a	-248.893	-96.0118	-127.825
2151	Mm.24670	104739_at	T-cell leukemia translocation altered gene	AW045650	Tcta	-248.898	-91.111	-126.544
530	Mm.14297	102715_at	Nuclear receptor subfamily 2, group F, member 1	X74134	Nr2f1	-248.903	-94.6945	-127.237
6212	Mm.8903	101557_at	Branched chain ketoacid dehydrogenase kinase	AF043070	Bckdk	-248.903	-91.581	-124.375
5798	Mm.5547	161973_r_at	Similar to hypothetical protein FLJ20397	AV228768	MGC60818	-248.91	-89.3575	-123.836
3875	Mm.292056	97456_at	Acyl-CoA synthetase long-chain family member 5	AI838021	Acsl5	-248.914	-92.4973	-125.628
2715	Mm.2632	96065_at	Latexin	D88769	Lxn	-248.914	-95.9473	-129.722
983	Mm.18802	103407_at	RIKEN cDNA 1300017J02 gene	AA895838	1300017J02Rik	-248.918	-93.0081	-129.435
6200	Mm.8846	100346_at	Fibroblast growth factor 9	U33535	Fgf9	-248.92	-93.3648	-126.321
4032	Mm.29631	104463_at	RIKEN cDNA 3830408P06 gene	AI157789	3830408P06Rik	-248.921	-93.0851	-129.435
277	Mm.126984	104378_at	RIKEN cDNA A130027P21 gene	L48514	Pon2	-248.922	-94.4477	-127.46
1573	Mm.219627	92599_at	Phosphoglycerate mutase 2	AF029843	Pgam2	-248.923	-92.2742	-129.029
4353	Mm.311110	102073_at	DNA segment, Chr 17, ERATO Doi 648, expressed	AB019558	Park2	-248.925	-92.4973	-125.851
3938	Mm.29394	95046_s_at	Eukaryotic translation initiation factor 2B, subunit 4 delta	M98036	Eif2b4	-248.93	-92.0555	-126.726
4174	Mm.3000	104479_at	Purinergic receptor P2Y, G-protein coupled 2	L14751	P2ry2	-248.933	-94.8078	-126.426
2484	Mm.256480	160574_at	Expressed sequence 2 embryonic lethal	AF037256	Es2el	-248.935	-93.8472	-124.018
3172	Mm.276109	101667_at	CWF19-like 1, cell cycle control (S. pombe)	AA571393	Cwf19l1	-248.937	-94.6945	-130.415
2675	Mm.261395	101155_at	Heat shock factor 2	X61754	Hsf2	-248.938	-92.5663	-127.237
1352	Mm.209503	160223_at	RIKEN cDNA 2610511O17 gene	AW047172	2610511O17Rik	-248.942	-96.5714	-131.449
3683	Mm.28917	161908_i_at	RIKEN cDNA 1810045K17 gene	AV115292	1810045K17Rik	-248.957	-91.5446	-127.42
3202	Mm.27662	160749_at	RIKEN cDNA 1500011H22 gene	AI846812	1500011H22Rik	-248.961	-91.7554	-126.033
3542	Mm.28561	96198_at	Protein kinase C, zeta	M94632	Prkcz	-248.965	-95.6753	-127.314
950	Mm.184711	95370_at	Cadherin 4	AI413435	Cdh4	-248.967	-95.1645	-131.332
5519	Mm.45519	92686_at	Solute carrier family 27 (fatty acid transporter), member 3	AF072758	Slc27a3	-248.973	-95.6753	-127.014
365	Mm.131074	92525_i_at	BTB (POZ) domain containing 14A	AW122114	Btbd14a	-248.981	-91.111	-127.525
2099	Mm.2454	103755_at	SH3 domain protein D19	D89677	Sh3d19	-248.988	-96.4173	-127.93
97	Mm.10504	102063_at	3-phosphoinositide dependent protein kinase-1	AF079535	Pdpk1	-248.991	-92.2742	-128.441
5570	Mm.4645	92722_f_at	Sine oculis-related homeobox 1 homolog (Drosophila)	X80339	Six1	-248.994	-95.6753	-128.336
2633	Mm.26040	97164_at	RIKEN cDNA 2610207P08 gene	C77566	2610207P08Rik	-248.994	-91.8041	-124.529
2290	Mm.249829	103037_at	Cardiotrophin 1	U18366	Ctf1	-249.004	-96.235	-131.332
2901	Mm.271740	102861_at	Solute carrier family 22 (organic cation transporter), member 18	AF028739	Slc22a18	-249.009	-94.4068	-128.847
5855	Mm.5875	100909_at	Protease, serine, 8 (prostasin)	AA760364	Prss8	-249.011	-93.8836	-127.748
2844	Mm.270065	101885_at	Growth arrest specific 5	X59728	Gas5	-249.014	-89.029	-124.375
5586	Mm.46746	93853_at	DnaJ (Hsp40) homolog, subfamily B, member 4	AA763918	Dnajb4	-249.025	-90.446	-126.139
4474	Mm.321818	103513_at	Wingless-related MMTV integration site 5B	M89799	Wnt5b	-249.031	-91.9377	-127.748
4714	Mm.335449	100115_at	RIKEN cDNA 2610028H07 gene	AW124128	2610028H07Rik	-249.04	-95.3877	-129.029
1913	Mm.237594	93303_at	Ubiquitin fusion degradation 1 like	U64445	Ufd1l	-249.04	-95.6753	-130.926
3527	Mm.28507	160785_at	Rho GTPase activating protein 21	AI155273	Arhgap21	-249.04	-95.1	-127.866
3681	Mm.289106	94535_at	Adducin 1 (alpha)	AW121844	Add1	-249.041	-94.4068	-130.128
4246	Mm.30241	97444_at	Interferon gamma inducible protein 30	AI844520	Ifi30	-249.041	-89.7247	-124.465
4604	Mm.3304	160413_at	Neuron specific gene family member 2	U17259	Nsg2	-249.043	-91.8041	-127.42
5278	Mm.4113	161455_r_at	RAE1 RNA export 1 homolog (S. pombe)	AV295434	Rae1	-249.044	-91.9865	-125.851
5797	Mm.5540	101222_f_at	RIKEN cDNA 1810054D07 gene	C76819	1810054D07Rik	-249.053	-93.5471	-128.741
88	Mm.10406	92574_at	Succinate dehydrogenase complex, subunit D, integral membrane protein	AI851046	Sdhd	-249.053	-94.5767	-128.336
2397	Mm.25311	95518_at	RIKEN cDNA 1810015C04 gene	AW122893	1810015C04Rik	-249.053	-91.2933	-124.935
462	Mm.139700	98084_at	ADP-ribosylation factor-like 2 binding protein	AI849834	Arl2bp	-249.054	-90.7337	-128.847
706	Mm.157069	101975_at	Delta-like 1 homolog (Drosophila)	Z12171	Dlk1	-249.055	-94.3172	-128.336
1468	Mm.21535	104057_at	GrpE-like 1, mitochondrial	AW012807	Grpel1	-249.056	-94.9822	-129.945
5093	Mm.374789	160950_at	Glyceraldehyde-3-phosphate dehydrogenase, spermatogenic	AA497662	Gapds	-249.058	-95.3187	-132.312
387	Mm.132857	97359_at	Transmembrane 9 superfamily member 1	AI851160	Tm9sf1	-249.059	-96.5714	-131.332
456	Mm.1393	162227_r_at	Uracil-DNA glycosylase	AV308861	Ung	-249.06	-92.2742	-127.643
6154	Mm.8538	101843_at	SH2-B PH domain containing signaling mediator 1	AF020526	Sh2bpsm1	-249.063	-92.0555	-126.139
2972	Mm.27256	104175_at	Discs, large homolog 4 (Drosophila)	D50621	Dlgh4	-249.083	-93.1541	-128.336
4779	Mm.34126	98042_at	Serine carboxypeptidase 1	AW049787	Scpep1	-249.086	-92.0555	-127.93
1931	Mm.238279	102232_at	Solute carrier family 39 (zinc transporter), member 9	AI850740	Slc39a9	-249.088	-93.0851	-126.362
5067	Mm.371606	96987_at	Myeloid/lymphoid or mixed lineage-leukemia translocation to 7 homolog (Drosophila)	AB032770	Mllt7	-249.092	-96.6123	-130.926
2876	Mm.271160	162275_f_at	UPF3 regulator of nonsense transcripts homolog B (yeast)	AV367141	Upf3b	-249.092	-90.7055	-127.237
3490	Mm.28385	97885_at	RIKEN cDNA 1810009M01 gene	AB031386	1810009M01Rik	-249.093	-92.4485	-128.154
1560	Mm.218891	94174_at	Catenin alpha-like 1	AF006071	Catnal1	-249.093	-96.5714	-132.718
2893	Mm.271670	102352_at	UDP-N-acetyl-alpha-D-galactosamine:polypeptide N-acetylgalactosaminyltransferase 10	AW121380	Galnt10	-249.095	-93.0363	-128.559
1143	Mm.200499	93737_at	Eukaryotic translation initiation factor 2 alpha kinase 1	AF028808	Eif2ak1	-249.1	-89.029	-124.935
2761	Mm.266301	99948_at	Double C2, alpha	AI854876	Doc2a	-249.102	-94.4432	-129.435
3663	Mm.288788	103457_at	RIKEN cDNA A130048E20 gene	AF083464	Rev3l	-249.102	-92.4609	-129.435
5864	Mm.6018	93245_at	Preferentially expressed antigen in melanoma like 7	AI645718	Pramel7	-249.112	-96.9769	-130.639
4639	Mm.331784	92507_at	Utrophin	Y12229	Utrn	-249.113	-94.2891	-129.252
2894	Mm.271671	100059_at	Cytochrome b-245, alpha polypeptide	M31775	Cyba	-249.115	-95.1	-130.639
1882	Mm.236068	100676_at	Synaptojanin 2	AF026123	Synj2	-249.116	-91.3987	-129.029
4841	Mm.34644	92229_at	Zinc finger protein 312	AW047710	Zfp312	-249.119	-95.2053	-130.703
4759	Mm.340083	104453_at	RIKEN cDNA 2310079P12 gene	AW046336	2310079P12Rik	-249.123	-96.235	-130.926
5035	Mm.36746	93184_at	Transducin (beta)-like 2	AI596362	Tbl2	-249.124	-96.9769	-131.919
2605	Mm.25997	104481_at	Eukaryotic elongation factor-2 kinase	U93848	Eef2k	-249.132	-95.3187	-130.233
1583	Mm.219946	102375_at	SET and MYND domain containing 5	AI843738	Smyd5	-249.138	-89.7247	-125.04
1957	Mm.23963	104580_at	Phospholipase C, delta 1	U85711	Plcd1	-249.144	-91.8687	-127.525
1209	Mm.203916	96713_at	3'-phosphoadenosine 5'-phosphosulfate synthase 2	AF052453	Papss2	-249.149	-95.3187	-129.435
3582	Mm.28668	98930_at	Coatomer protein complex, subunit epsilon	AI844701	Cope	-249.153	-94.0014	-127.525
5258	Mm.40546	104522_at	Intersectin 1 (SH3 domain protein 1A)	AI047617	Itsn1	-249.155	-93.2594	-127.46
5422	Mm.4312	161201_r_at	Solute carrier family 9 (sodium/hydrogen exchanger), member 1	AV242253	Slc9a1	-249.158	-93.7782	-128.847
3816	Mm.291370	101169_at	Retinal degeneration, slow (retinitis pigmentosa 7)	X14770	Rds	-249.162	-96.5714	-132.43
5924	Mm.6461	100954_at	HIV-1 Rev binding protein	AF057287	Hrb	-249.164	-94.8281	-129.722
2037	Mm.24356	161885_f_at	RIKEN cDNA 4930511P09 gene	AV370153	9130427A09Rik	-249.168	-94.0659	-130.415
3569	Mm.286394	160352_at	Poly(rC) binding protein 4	AI846470	Pcbp4	-249.17	-92.2742	-127.083
614	Mm.150	101793_at	Fc receptor, IgG, high affinity I	X70980	Fcgr1	-249.173	-95.57	-131.449
1601	Mm.220821	96886_at	Stabilin 1	AW060556	Stab1	-249.181	-95.2699	-129.317
6139	Mm.8359	101471_at	Pyruvate kinase liver and red blood cell	D63764	Pklr	-249.185	-91.7554	-126.139
746	Mm.161149	94430_at	Zinc finger, SWIM domain containing 1	AI850991	Zswim1	-249.185	-93.2392	-126.832
4997	Mm.358714	93743_at	Heat shock factor binding protein 1	AI838388	Hsbp1	-249.193	-91.111	-129.945
5472	Mm.4428	99975_at	Protein-kinase, interferon-inducible double stranded RNA dependent inhibitor, repressor of (P58 repressor)	AA879937	Prkrir	-249.196	-92.2742	-125.628
4809	Mm.343942	93824_at	Carbamoyl-phosphate synthetase 1	AI182073	Cps1	-249.2	-95.031	-129.722
4344	Mm.309954	92411_at	HS1 binding protein 3	AJ132192	MGI:1913224	-249.202	-93.3728	-127.93
917	Mm.181880	101922_at	KDEL (Lys-Asp-Glu-Leu) endoplasmic reticulum protein retention receptor 2	AW123408	Kdelr2	-249.205	-93.1904	-128.336
3789	Mm.290834	102787_at	G protein-coupled receptor 56	AI841654	Gpr56	-249.206	-94.4068	-126.139
206	Mm.1193	102373_at	Glutamyl aminopeptidase	M29961	Enpep	-249.206	-88.559	-125.985
3892	Mm.29253	95081_at	Exosome component 8	AI840176	Exosc8	-249.209	-95.1	-128.154
1471	Mm.2154	160138_at	Max interacting protein 1	L38822	Mxi1	-249.214	-93.5959	-128.441
953	Mm.18509	103362_at	Prostaglandin E receptor 4 (subtype EP4)	D13458	Ptger4	-249.215	-95.2053	-128.518
2543	Mm.258589	160854_at	Mitogen activated protein kinase kinase kinase 7	D76446	Map3k7	-249.223	-95.6064	-127.748
3519	Mm.284825	101679_at	Opsin 1 (cone pigments), medium-wave-sensitive (color blindness, deutan)	AI462500	Opn1mw	-249.226	-95.493	-131.044
5072	Mm.371950	103630_at	Leucyl-tRNA synthetase	AI844089	Lars	-249.231	-93.1904	-129.134
1224	Mm.2045	103653_at	Muscle and microspikes RAS	AB004879	Mras	-249.243	-95.0718	-129.722
1332	Mm.20918	93603_at	Mitochondrial ribosomal protein L40	AF034092	Mrpl40	-249.244	-92.2742	-126.426
5234	Mm.3990	160460_at	Suppressor of K+ transport defect 3	AI837887	Skd3	-249.247	-96.5714	-131.907
337	Mm.12932	102631_at	Bloom syndrome homolog (human)	AB008674	Blm	-249.251	-91.8222	-129.029
24	Mm.10100	94100_s_at	Transient receptor potential cation channel, subfamily C, member 4	AF011543	Trpc4	-249.256	-95.6064	-127.93
3359	Mm.280547	103506_f_at	Desmocollin 2	AW228162	Dsc2	-249.258	-90.8515	-125.04
2365	Mm.252145	161495_r_at	Creatine kinase, mitochondrial 1, ubiquitous	AV091448	Ckmt1	-249.259	-89.1651	-127.132
3856	Mm.291831	161399_r_at	Glycosylphosphatidylinositol specific phospholipase D1	AV274713	Gpld1	-249.261	-96.9769	-130.926
3000	Mm.272974	103332_at	G protein-coupled receptor 125	AI197507	Gpr125	-249.263	-95.9473	-131.737
959	Mm.18579	93325_at	Polymerase (RNA) II (DNA directed) polypeptide E	AI845735	Polr2e	-249.267	-92.2742	-129.134
5199	Mm.39200	97732_at	Phosphodiesterase 6G, cGMP-specific, rod, gamma	Y00746	Pde6g	-249.271	-96.8228	-131.619
2302	Mm.250256	97317_at	Ectonucleotide pyrophosphatase/phosphodiesterase 2	AW122933	Enpp2	-249.273	-90.7055	-127.42
4257	Mm.30290	97941_at	Calpain 6	Y12582	Capn6	-249.28	-94.6945	-128.036
2108	Mm.245724	95064_at	Acetyl-Coenzyme A acyltransferase 2 (mitochondrial 3-oxoacyl-Coenzyme A thiolase)	AI849271	Acaa2	-249.281	-93.4905	-127.748
1589	Mm.22028	104124_at	Biliverdin reductase A	AW123135	Blvra	-249.282	-95.031	-130.351
5465	Mm.44226	100041_at	DNA segment, Chr 11, ERATO Doi 333, expressed	AW124133	D11Ertd333e	-249.289	-93.1904	-128.336
509	Mm.141702	104555_at	Myozenin 1	AA733946	Myoz1	-249.29	-94.0659	-132.025
6234	Mm.9002	101581_at	Ubiquitin protein ligase E3A	U82122	Ube3a	-249.29	-95.3187	-131.514
1231	Mm.20461	93575_at	Gamma-glutamyl hydrolase	AF051102	Ggh	-249.29	-91.2445	-126.362
3355	Mm.2805	104230_at	DNA cross-link repair 1A, PSO2 homolog (S. cerevisiae)	AI225445	Dclre1a	-249.298	-92.6308	-128.924
3223	Mm.277096	97858_at	Inositol polyphosphate-5-phosphatase A	AW049190	Inpp5a	-249.3	-93.2594	-130.128
2914	Mm.271819	96219_at	RIKEN cDNA 1810031K02 gene	AI850357	1810031K02Rik	-249.301	-87.5657	-124.886
3216	Mm.276926	92873_f_at	Protease, serine, 2	X04574	Prss2	-249.301	-94.0579	-127.643
4092	Mm.297870	92434_at	TRAF-interacting protein	U77844	Traip	-249.307	-91.2445	-127.173
4722	Mm.335973	102654_at	GATA binding protein 1	X15763	Gata1	-249.31	-96.235	-130.821
4870	Mm.34775	98102_at	Pyruvate dehydrogenase E1 alpha 1	M76727	Pdha1	-249.314	-91.8041	-127.014
3476	Mm.283339	161795_r_at	PRP39 pre-mRNA processing factor 39 homolog (yeast)	AV366904	Prpf39	-249.321	-94.2891	-130.821
1837	Mm.234502	95506_at	Myosin IC	U96723	Myo1c	-249.324	-96.9769	-129.134
4846	Mm.34663	160429_at	NTF2-related export protein 1	AW121314	Nxt1	-249.327	-93.8836	-126.256
5915	Mm.641	100599_at	Activating transcription factor 4	M94087	Atf4	-249.331	-88.8954	-125.628
2560	Mm.258939	160762_at	Active BCR-related gene	AI846185	Abr	-249.331	-95.1	-130.415
2703	Mm.26237	94420_f_at	Cryptochrome 1 (photolyase-like)	AB000777	Cry1	-249.331	-96.5714	-130.351
3460	Mm.28278	160280_at	Caveolin, caveolae protein 1	AI747654	Cav1	-249.335	-93.4136	-129.54
3989	Mm.295020	97982_at	EMI domain containing 2	AA260139	Emid2	-249.339	-92.2096	-127.748
6153	Mm.8534	101840_at	RIKEN cDNA E230015J15 gene	L06864	Egfr	-249.34	-93.8836	-128.4
1061	Mm.1960	103211_at	WD repeat and FYVE domain containing 2	AI852574	Wdfy2	-249.34	-95.8295	-130.351
1841	Mm.234700	160485_r_at	Tyrosine 3-monooxygenase/tryptophan 5-monooxygenase activation protein, epsilon polypeptide	D87663	Ywhae	-249.347	-94.1757	-130.233
2231	Mm.248489	103840_at	RAD17 homolog (S. pombe)	AJ011923	Rad17	-249.349	-95.6753	-130.926
3443	Mm.282351	100629_at	Glutathione S-transferase, mu 5	U24428	Gstm5	-249.358	-91.581	-126.256
4238	Mm.30217	96957_at	Calcium and integrin binding 1 (calmyrin)	AB006463	Cib1	-249.362	-95.8985	-128.336
5946	Mm.6645	100970_at	Thymoma viral proto-oncogene 1	X65687	Akt1	-249.367	-95.3187	-128.441
3704	Mm.289662	101542_f_at	Fibroblast growth factor inducible 14	L25126	Ddx3x	-249.373	-95.493	-131.737
5988	Mm.6979	93470_at	DNA methyltransferase 2	AF012129	Dnmt2	-249.373	-93.3728	-128.847
1722	Mm.22633	104371_at	Diacylglycerol O-acyltransferase 1	AF078752	Dgat1	-249.376	-89.1651	-125.117
682	Mm.155033	95736_at	Mitochondrial ribosomal protein L4	AI847546	Mrpl4	-249.376	-92.4609	-125.405
4234	Mm.302013	97888_at	FGF receptor activating protein 1	AI849676	Frag1	-249.38	-93.7782	-128.624
293	Mm.12814	98730_at	Fibroblast growth factor 17	AB009250	Fgf17	-249.381	-94.2403	-129.252
3577	Mm.28650	97222_at	RAB6, member RAS oncogene family	AI845921	Rab6	-249.384	-88.2	-123.325
969	Mm.18634	103381_at	SEC31-like 1 (S. cerevisiae)	AI838735	Sec31l1	-249.386	-96.235	-132.43
4791	Mm.342337	94736_at	Lysosomal trafficking regulator	U52461	Lyst	-249.39	-92.384	-127.237
2978	Mm.272618	92468_at	Globin inducing factor, fetal	AF028722	MGI:1930842	-249.393	-93.1417	-127.825
4104	Mm.29810	96245_at	DEAD (Asp-Glu-Ala-Asp) box polypeptide 56	AW124530	Ddx56	-249.394	-87.3268	-123.905
3182	Mm.276305	162140_i_at	DEAH (Asp-Glu-Ala-His) box polypeptide 30	AV348223	Dhx30	-249.397	-93.4136	-129.029
2144	Mm.24662	95452_i_at	S100 calcium binding protein A1	AF087687	S100a1	-249.398	-91.8323	-124.963
5830	Mm.57138	101797_at	Sine oculis-related homeobox 6 homolog (Drosophila)	AJ011787	Six6	-249.399	-94.1349	-127.643
3139	Mm.27570	160237_at	NADH dehydrogenase (ubiquinone) 1 alpha subcomplex, 6 (B14)	AW047339	Ndufa6	-249.4	-95.1	-129.317
2389	Mm.25296	94366_at	RIKEN cDNA 2310079N02 gene	AW121767	2310079N02Rik	-249.401	-95.3187	-130.639
4209	Mm.301204	160721_at	E74-like factor 1	U19617	Elf1	-249.408	-92.4973	-129.435
1237	Mm.204730	94200_at	Gastrulation brain homeobox 2	Z48800	Gbx2	-249.41	-93.1053	-128.218
1618	Mm.221275	94545_at	Reticulon 1	AW123115	Rtn1	-249.412	-95.8295	-131.332
307	Mm.12863	102306_at	Heparan sulfate 2-O-sulfotransferase 1	AF060178	Hs2st1	-249.414	-92.2742	-129.722
3026	Mm.273436	96841_at	Proviral integration site 3	AW046627	Pim3	-249.418	-96.235	-129.435
6148	Mm.8437	93692_f_at	Ameloblastin	U65021	Ambn	-249.421	-92.5255	-127.237
5596	Mm.4716	101140_at	5-hydroxytryptamine (serotonin) receptor 1A	U39391	Htr1a	-249.427	-92.5663	-128.559
867	Mm.177991	97268_i_at	Keratinocyte associated protein 2	AI848699	Krtcap2	-249.428	-95.031	-129.252
3553	Mm.286069	104365_at	Secretory carrier membrane protein 2	AW046162	Scamp2	-249.429	-93.7013	-129.722
6072	Mm.779	93637_at	CD5 antigen	M15177	Cd5	-249.435	-94.4477	-130.351
39	Mm.10137	102029_at	Interleukin 16	AF017111	Il16	-249.443	-93.0081	-125.851
3267	Mm.27842	97243_at	Solute carrier family 9 (sodium/hydrogen exchanger), isoform 3 regulator 1	U74079	Slc9a3r1	-249.444	-91.2445	-124.059
4060	Mm.29702	95708_at	DNA segment, Chr 3, University of California at Los Angeles 1	AI843466	D3Ucla1	-249.445	-91.581	-126.256
5403	Mm.42257	99545_at	Tektin 1	AF081947	Tekt1	-249.45	-95.1645	-129.828
1858	Mm.23528	103544_at	Pseudouridine synthase 1	AI839083	Pus1	-249.451	-93.0363	-127.343
1418	Mm.21281	93782_at	Ring finger protein 4	AI844517	Rnf4	-249.452	-96.235	-129.54
5904	Mm.628	100935_at	Transcription factor-like 4	U43548	Tcfl4	-249.456	-94.6945	-130.128
319	Mm.12886	94181_at	Scrapie responsive gene 1	AJ223206	Scrg1	-249.468	-95.1645	-130.639
4945	Mm.356578	98790_s_at	Myeloid ecotropic viral integration site 1	U33629	Meis1	-249.47	-93.5959	-128.624
1720	Mm.22616	104366_at	CDNA sequence BC039093	AW047831	BC039093	-249.488	-90.5232	-127.132
2033	Mm.24313	103732_at	Phosphatidylinositol (4,5) bisphosphate 5-phosphatase, A	AI850079	Pib5pa	-249.493	-95.1645	-131.226
1406	Mm.212039	101627_at	Phospholipase D1	U87868	Pld1	-249.495	-92.6308	-121.128
5038	Mm.367683	101661_r_at	Transcribed locus	AA420337		-249.508	-95.1645	-128.036
2612	Mm.260084	93089_at	Eukaryotic translation initiation factor 4A2	X12507	Eif4a2	-249.512	-95.1	-129.722
3667	Mm.288897	93994_at	Choline phosphotransferase 1	AW212131	Chpt1	-249.513	-95.9881	-132.025
5723	Mm.5092	98853_at	Phospholipase A2, group IB, pancreas, receptor	D30779	Pla2g1br	-249.516	-96.235	-130.521
2807	Mm.268347	102969_at	RIKEN cDNA 0610025P10 gene	AI847369	0610025P10Rik	-249.516	-95.1	-130.415
3337	Mm.280075	103886_at	Deleted in polyposis 1	AI850356	Dp1	-249.519	-85.4454	-123.836
1918	Mm.23790	103833_at	Homeodomain interacting protein kinase 2	AF077659	Hipk2	-249.528	-96.0118	-131.737
3302	Mm.279310	103721_at	Nephronectin	AA592182	Npnt	-249.53	-91.581	-125.474
3269	Mm.278467	96763_at	Sarcosine dehydrogenase	AI839995	Sardh	-249.53	-96.0118	-130.233
2691	Mm.262053	103300_at	ATP-binding cassette, sub-family B (MDR/TAP), member 7	AW124239	Abcb7	-249.533	-93.5314	-129.252
3109	Mm.275127	160490_at	Differentially expressed in FDCP 8	AI847127	Def8	-249.534	-96.235	-129.252
4162	Mm.29975	96336_at	Glycine amidinotransferase (L-arginine:glycine amidinotransferase)	AI844626	Gatm	-249.534	-92.785	-129.252
4173	Mm.30	161013_f_at	RIKEN cDNA 4930422J18 gene	AI596360	4930422J18Rik	-249.54	-94.2891	-126.503
5142	Mm.3830	160850_at	Folylpolyglutamyl synthetase	U32197	Fpgs	-249.546	-87.0549	-125.04
843	Mm.173826	99988_at	Dymeclin	AW122115	4933427L07Rik	-249.547	-91.18	-126.95
2205	Mm.24790	103774_at	Ankyrin repeat and KH domain containing 1	AW108350	Ankhd1	-249.547	-95.2053	-128.441
484	Mm.1408	102798_at	Adrenomedullin	U77630	Adm	-249.557	-95.5418	-128.559
3862	Mm.29192	95070_at	Asparaginyl-tRNA synthetase	AW125874	Nars	-249.56	-90.9749	-126.544
3922	Mm.29344	95101_at	Tumor differentially expressed 2	AI834772	Tde2	-249.561	-94.2403	-128.806
2632	Mm.260374	103766_at	Sema domain, seven thrombospondin repeats (type 1 and type 1-like), transmembrane domain (TM) and short cytoplasmic domain, (semaphorin) 5A	X97817	Sema5a	-249.562	-93.9526	-128.113
2654	Mm.260782	104118_at	RIKEN cDNA 2810037C14 gene	AW123781	2810037C14Rik	-249.565	-92.2096	-128.624
5495	Mm.4496	92674_at	Forkhead box N1	X81593	Foxn1	-249.568	-95.3187	-131.619
4918	Mm.3524	92253_at	Keratin associated protein 6-2	D89902	Krtap6-2	-249.571	-94.5767	-130.821
4266	Mm.3037	100751_at	A disintegrin and metalloprotease domain 10	AF011379	Adam10	-249.577	-96.8228	-133.529
1907	Mm.237095	103329_at	Spermatid perinuclear RNA binding protein	X84692	Strbp	-249.581	-91.2727	-126.074
3040	Mm.273862	97948_at	Retinoblastoma 1	M26391	Rb1	-249.582	-93.8836	-130.351
1409	Mm.212157	94861_at	RIKEN cDNA 4930453N24 gene	AA624073	4930453N24Rik	-249.585	-93.1904	-128.741
3633	Mm.288179	162004_i_at	Ligase I, DNA, ATP-dependent	AV242483	Lig1	-249.587	-90.8879	-125.733
878	Mm.179747	93061_at	Integrin alpha 7	L23423	Itga7	-249.602	-96.6123	-131.332
5432	Mm.4342	99935_at	RIKEN cDNA D130061D10 gene	D14340	Tjp1	-249.608	-96.5714	-132.025
3257	Mm.277916	94929_at	Protein tyrosine phosphatase, non-receptor type 1	M97590	Ptpn1	-249.616	-89.8582	-126.321
1011	Mm.19091	103557_at	RIKEN cDNA 5730409F24 gene	AI850046	5730409F24Rik	-249.617	-94.9822	-128.559
265	Mm.12616	102414_i_at	DnaJ (Hsp40) homolog, subfamily C, member 3	U28423	Dnajc3	-249.625	-93.2594	-127.42
2180	Mm.247486	92534_at	GTP binding protein (gene overexpressed in skeletal muscle)	U10551	Gem	-249.627	-95.3187	-131.332
5711	Mm.5045	100491_at	Coiled-coil-helix-coiled-coil-helix domain containing 2	AF045692	Slc16a2	-249.631	-96.6404	-132.025
3853	Mm.291826	104605_at	Adiponectin receptor 2	AW047554	Adipor2	-249.631	-93.6649	-125.916
2104	Mm.24564	95440_at	RIKEN cDNA 2810432L12 gene	AI846093	2810432L12Rik	-249.636	-91.581	-127.825
5680	Mm.4984	101162_at	Myogenic factor 5	X56182	Myf5	-249.637	-93.1904	-128.518
1795	Mm.230844	99169_at	Coactivator-associated arginine methyltransferase 1	AW122165	Carm1	-249.639	-93.8836	-129.435
4655	Mm.332474	161453_r_at	G-rich RNA sequence binding factor 1	AV293460	Grsf1	-249.652	-91.8222	-128.154
5691	Mm.5002	92971_at	RIKEN cDNA 9130213B05 gene	AW125849	9130213B05Rik	-249.653	-93.7013	-127.46
4217	Mm.30156	96920_at	Protease, serine, 11 (Igf binding)	AW125478	Prss11	-249.654	-94.4068	-128.741
1400	Mm.211838	101609_at	Solute carrier family 5 (sodium/glucose cotransporter), member 11	C80370	Slc5a11	-249.655	-96.8228	-131.332
3724	Mm.289934	104059_at	Chromodomain helicase DNA binding protein 8	AI851751	Chd8	-249.656	-96.5714	-129.252
3854	Mm.291828	98958_at	RIKEN cDNA 1810057B09 gene	AA759910	Eny2	-249.659	-85.4454	-121.757
3641	Mm.28840	103720_at	RE1-silencing transcription factor	AI449034	Rest	-249.662	-96.235	-128.729
5323	Mm.4184	92443_i_at	Zinc finger protein 1	X16493	Zfp1	-249.662	-95.6753	-128.231
4840	Mm.34641	98094_f_at	Autocrine motility factor receptor	AI843627	Amfr	-249.663	-93.5269	-128.182
1582	Mm.21981	94048_at	Granzyme M (lymphocyte met-ase 1)	AW120683	Gzmm	-249.664	-88.8954	-125.222
3511	Mm.28465	96186_at	Low-density lipoprotein receptor-related protein 10	AI839286	Lrp10	-249.667	-95.8295	-129.604
4756	Mm.3400	98418_at	Dishevelled, dsh homolog 1 (Drosophila)	U10115	Dvl1	-249.67	-96.0118	-129.945
2478	Mm.256137	93217_at	F-box protein 45	AW049642	Fbxo45	-249.672	-92.7974	-129.54
952	Mm.18503	93318_at	Ninjurin 1	U91513	Ninj1	-249.679	-94.2891	-128.441
5040	Mm.368	98556_at	Proteasome (prosome, macropain) subunit, beta type 4	AA638816	Psmb4	-249.68	-94.1555	-130.639
3915	Mm.293181	104060_at	RIKEN cDNA 2700088M22 gene	AI845977	2700088M22Rik	-249.684	-90.6647	-125.851
2780	Mm.26722	161610_at	N-myc downstream regulated gene 2	AV349686	Ndrg2	-249.686	-93.1541	-129.828
3399	Mm.281464	101931_at	Phosphatidylserine synthase 1	AF042731	Ptdss1	-249.692	-93.3728	-126.362
1750	Mm.227274	95032_at	Protein regulator of cytokinesis 1	AA856349	Prc1	-249.696	-95.1645	-129.134
1467	Mm.215335	104760_at	Interferon-related developmental regulator 2	AI838527	Ifrd2	-249.696	-85.3654	-123.094
2624	Mm.260193	100473_at	Arrestin, beta 1	AI851750	Arrb1	-249.701	-90.9749	-124.647
4231	Mm.30199	97925_at	Casein kinase 1, epsilon	AB028241	Csnk1e	-249.702	-90.7745	-125.222
2160	Mm.246952	161686_i_at	X-ray repair complementing defective repair in Chinese hamster cells 5	AV217007	Xrcc5	-249.716	-94.8078	-128.847
4632	Mm.331544	100464_at	RIKEN cDNA 3110043O21 gene	AI840585	3110043O21Rik	-249.716	-90.1947	-124.124
3083	Mm.274590	92497_at	Solute carrier family 22 (organic cation transporter), member 4	AB016257	Slc22a4	-249.717	-95.7241	-131.619
1302	Mm.20829	93593_f_at	Epithelial membrane protein 3	U87948	Emp3	-249.72	-90.1459	-126.544
5536	Mm.4587	100089_at	Peptidylprolyl isomerase C	M74227	Ppic	-249.72	-96.235	-131.619
435	Mm.138016	101701_at	Cadherin 8	X95600	Cdh8	-249.723	-95.3187	-130.756
4521	Mm.325643	100976_at	Protein tyrosine phosphatase, non-receptor type 9	AF013490	Ptpn9	-249.731	-94.1757	-127.014
2522	Mm.25794	96031_r_at	Transcribed locus, strongly similar to XP_223508.2 similar to F-box and leucine-rich repeat protein 5 isoform 1; F-box protein FBL5 [Rattus norvegicus]	AW259411		-249.733	-95.8985	-131.802
1685	Mm.22448	104322_at	Cytoskeleton associated protein 2	AI121796	Ckap2	-249.741	-92.5255	-126.426
3004	Mm.273059	104132_at	Neighbor of Cox4	AW047276	Noc4	-249.745	-86.8726	-123.682
4078	Mm.29743	95732_at	Splicing factor 3b, subunit 5	AW047746	Sf3b5	-249.745	-89.0961	-126.033
2518	Mm.257920	99376_at	Potassium inwardly-rectifying channel, subfamily J, member 5	U33631	Kcnj5	-249.746	-94.6945	-131.919
4376	Mm.3128	160409_at	RIKEN cDNA 4931413K12 gene	U96725	Pitpna	-249.755	-97.1592	-127.748
192	Mm.117429	94780_at	Zinc finger and BTB domain containing 20	AI987985	Zbtb20	-249.756	-93.4418	-129.658
300	Mm.12829	102426_at	Calsequestrin 1	U93291	Casq1	-249.761	-93.4418	-131.449
5196	Mm.3914	99094_at	Solute carrier family 12, member 1	U20973	Slc12a1	-249.762	-94.8689	-127.42
6029	Mm.731	162408_f_at	Interleukin 12 receptor, beta 1	AV314524	Il12rb1	-249.766	-92.1608	-129.435
2038	Mm.2436	104701_at	Basic helix-loop-helix domain containing, class B2	Y07836	Bhlhb2	-249.766	-90.446	-127.132
1769	Mm.22876	162179_r_at	Bleomycin hydrolase	AV367224	Blmh	-249.767	-95.1645	-126.544
2331	Mm.250981	98771_at	Eph receptor B2	L25890	Ephb2	-249.769	-94.2891	-126.362
5329	Mm.41891	160475_at	RIKEN cDNA 2310034L04 gene	AI839116	2310034L04Rik	-249.773	-94.358	-127.866
5639	Mm.4847	100452_at	Kruppel-like factor 1 (erythroid)	M97200	Klf1	-249.777	-93.0081	-130.128
5348	Mm.42017	97792_at	Neurogenin 2	Y07621	Neurog2	-249.781	-94.0579	-128.218
488	Mm.140948	104117_at	Renal tumor antigen	AI836641	Rage	-249.782	-95.6753	-129.54
3345	Mm.280230	103921_i_at	NAD(P)H:quinone oxidoreductase type 3, polypeptide A2	AI839690	Nqo3a2	-249.784	-92.7486	-128.036
3742	Mm.290142	97397_at	DNA segment, Chr 5, ERATO Doi 33, expressed	AI848344	D5Ertd33e	-249.791	-93.1904	-130.128
2696	Mm.262135	102858_at	Protein kinase inhibitor beta, cAMP dependent, testis specific	L02241	Pkib	-249.793	-94.6537	-128.911
2200	Mm.247824	97407_at	Ubiquitin associated domain containing 1	AI848025	Ubadc1	-249.797	-96.6404	-133.123
73	Mm.10313	102054_at	Ankyrin repeat and FYVE domain containing 1	AB011370	Ankfy1	-249.799	-94.0014	-129.317
1746	Mm.22720	103519_at	Carboxylesterase 1	Y12887	Ces1	-249.8	-94.9132	-126.726
5532	Mm.4578	92697_at	Forkhead box A1	U44752	Foxa1	-249.801	-94.4226	-123.731
2441	Mm.254974	160661_at	RIKEN cDNA 5730472N09 gene	AI840615	5730472N09Rik	-249.801	-96.8228	-130.639
4125	Mm.29856	162462_r_at	Phosphoenolpyruvate carboxykinase 2 (mitochondrial)	AV054247	Pck2	-249.801	-93.3728	-129.435
1547	Mm.218657	97345_at	Acidic (leucine-rich) nuclear phosphoprotein 32 family, member E	AI849333	Anp32e	-249.804	-93.5269	-127.825
2916	Mm.27183	96627_at	Phenylalkylamine Ca2+ antagonist (emopamil) binding protein	X97755	Ebp	-249.806	-96.235	-133.529
3005	Mm.273062	95401_at	CDNA sequence BC038286	AW050156	BC038286	-249.808	-94.9822	-129.029
2786	Mm.26768	104008_at	SAM pointed domain containing ets transcription factor	AB019436	Spdef	-249.811	-91.18	-128.624
3421	Mm.28196	97818_at	Sorting nexin 4	AI838691	Snx4	-249.821	-95.3187	-127.643
2458	Mm.255401	97107_at	RIKEN cDNA 1700007D05 gene	AA162144	1700007D05Rik	-249.822	-86.9007	-123.548
532	Mm.1431	100702_at	Sex hormone binding globulin	U85644	Shbg	-249.824	-96.235	-132.43
639	Mm.153039	100728_at	Multiple PDZ domain protein	AJ131869	Mpdz	-249.825	-93.7782	-127.93
3186	Mm.27635	96711_at	Zinc ribbon domain containing, 1	AI849191	Znrd1	-249.826	-93.9526	-130.926
4541	Mm.327591	102248_f_at	Calcium/calmodulin-dependent serine protein kinase	Y17138	Cask	-249.828	-92.8131	-126.65
5401	Mm.42249	92518_at	Neogenin	Y09535	Neo1	-249.829	-93.6649	-129.029
5747	Mm.5151	101192_at	LIM homeobox protein 5	U61155	Lhx5	-249.829	-96.3527	-131.737
2702	Mm.262345	93349_at	Procollagen C-proteinase enhancer protein	X57337	Pcolce	-249.831	-95.3187	-127.42
3925	Mm.29357	162401_f_at	Myo-inositol 1-phosphate synthase A1	AV278137	Isyna1	-249.831	-96.9769	-131.332
4369	Mm.3122	97980_at	Lymphotoxin B receptor	L38423	Ltbr	-249.835	-92.0555	-126.726
1581	Mm.219793	95069_at	Structure specific recognition protein 1	AA940430	Ssrp1	-249.837	-88.8774	-123.836
4372	Mm.3126	97498_at	Four and a half LIM domains 1	U41739	Fhl1	-249.842	-93.1904	-128.741
3617	Mm.287740	104128_at	DNA Segment, Chr 15, Mouse Genome Informatics 27	AW048075	D15Mgi27	-249.846	-96.235	-128.741
3787	Mm.290816	100058_at	RIKEN cDNA 2810453I06 gene	AW047776	2810453I06Rik	-249.847	-90.446	-127.93
842	Mm.1738	103089_at	CD48 antigen	X53526	Cd48	-249.862	-93.0363	-127.866
1904	Mm.23693	94862_i_at	Dynein, cytoplasmic, light chain 2A	AI850000	Dncl2a	-249.867	-91.0702	-127.93
2737	Mm.265347	94304_at	Annexin A6	X13460	Anxa6	-249.869	-95.0718	-129.828
2494	Mm.256916	96169_at	Sal-like 4 (Drosophila)	AA683788	Sall4	-249.871	-94.7591	-129.029
540	Mm.143737	97786_at	Ankyrin repeat domain 2 (stretch responsive muscle)	AJ011118	Ankrd2	-249.873	-93.1904	-128.336
2465	Mm.25582	103959_at	PHD finger protein 13	AI605405	Phf13	-249.875	-94.6457	-127.93
62	Mm.102470	104206_at	RIKEN cDNA 5730557B15 gene	AA815845	5730557B15Rik	-249.877	-94.4432	-131.044
3794	Mm.290897	92203_s_at	CD6 antigen	U37543	Cd6	-249.881	-95.7241	-129.54
1053	Mm.195625	95058_f_at	RIKEN cDNA 2610205H19 gene	AW121984	2610205H19Rik	-249.889	-93.0851	-129.945
4394	Mm.314113	103665_at	ELOVL family member 6, elongation of long chain fatty acids (yeast)	AW122523	Elovl6	-249.895	-95.3187	-130.128
140	Mm.10800	102335_at	Potassium channel, subfamily K, member 1	AF033017	Kcnk1	-249.903	-96.4173	-126.244
63	Mm.102496	93025_at	Nedd4 family interacting protein 1	AI835257	Ndfip1	-249.909	-94.4068	-129.252
4993	Mm.358685	92455_at	Testis specific protein, Ddc8	Y09878	MGI:1929713	-249.91	-96.8228	-128.624
361	Mm.130752	103763_at	Ash1 (absent, small, or homeotic)-like (Drosophila)	AW121855	Ash1l	-249.911	-89.7686	-126.544
4538	Mm.327442	160498_at	LIM domain binding 1	U69270	Ldb1	-249.912	-94.8078	-131.737
2227	Mm.248445	100475_at	Tripartite motif protein 25	D63902	Trim25	-249.912	-94.4432	-130.926
2088	Mm.244975	102976_at	Breast cancer 1	U32446	Brca1	-249.913	-95.8295	-132.025
5415	Mm.42805	99593_at	CDNA, clone:Y0G0136H12, strand:minus, reference:ENSEMBL:Mouse-Transcript-ENST:ENSMUST00000030401, based on BLAT search	AI852355		-249.917	-96.0118	-129.029
2818	Mm.268657	92191_at	RIKEN cDNA 2810410A08 gene	AI255450	Mettl5	-249.917	-95.493	-130.821
686	Mm.15537	102998_at	Cytochrome P450, family 1, subfamily a, polypeptide 2	X04283	Cyp1a2	-249.919	-94.2891	-127.237
5561	Mm.46395	160508_at	Prostate stem cell antigen	AW209486	Psca	-249.92	-95.8295	-129.828
2741	Mm.265512	93466_at	SEC8-like 1 (S. cerevisiae)	AF022962	Sec8l1	-249.938	-91.4677	-125.733
5355	Mm.42044	98282_at	Inducible T-cell co-stimulator	AB023132	Icos	-249.941	-95.1364	-130.639
5080	Mm.373532	97803_at	Membrane protein, palmitoylated	U38196	Mpp1	-249.947	-95.493	-130.926
4472	Mm.321648	98763_at	DNA segment, KIST 4	U80891	D0Kist4	-249.949	-91.581	-127.825
2598	Mm.259829	97550_at	Histone deacetylase 7A	AW047228	Hdac7a	-249.955	-96.4173	-129.54
4679	Mm.333499	96692_at	FGFR1 oncogene partner 2	AA759408	Fgfr1op2	-249.956	-93.0569	-130.128
3691	Mm.289402	103354_at	Mitochondrial ribosomal protein S31	Z46966	Mrps31	-249.956	-96.0118	-130.128
587	Mm.14796	93026_at	Microsomal glutathione S-transferase 1	AW124337	Mgst1	-249.958	-92.9028	-125.222
1432	Mm.213025	93100_at	Actin, alpha 2, smooth muscle, aorta	X13297	Acta2	-249.96	-91.8323	-129.317
2614	Mm.260105	104163_at	Importin 8	AA711002	Ipo8	-249.963	-96.9769	-132.718
2007	Mm.241484	98099_at	Nudix (nucleoside diphosphate linked moiety X)-type motif 9	AW045760	Nudt9	-249.965	-95.1645	-130.639
528	Mm.142728	99530_at	Prolactin-like protein C 1	AF090140	Prlpc1	-249.967	-94.3172	-128.624
5085	Mm.373552	95431_at	Translocase of outer mitochondrial membrane 70 homolog A (yeast)	AA623426	Tomm70a	-249.97	-90.9749	-127.93
6204	Mm.88704	97979_at	Protein phosphatase 1, regulatory (inhibitor) subunit 7	AI849126	Ppp1r7	-249.972	-90.0406	-122.45
5484	Mm.4470	92667_at	Androgen receptor	M37890	Ar	-249.974	-94.2891	-129.499
4159	Mm.299737	160830_at	Cornichon homolog 2 (Drosophila)	AB006191	Cnih2	-249.975	-94.7591	-129.252
4439	Mm.318680	97080_at	Transcribed locus, weakly similar to XP_486732.1 similar to Aa2-245 [Mus musculus]	C79288		-249.976	-92.4973	-127.525
4641	Mm.331907	160697_at	Expressed sequence C77080	AW045507	C77080	-249.979	-95.5418	-129.435
4252	Mm.30262	97937_at	Kruppel-like factor 5	AA611766	Klf5	-249.983	-94.2891	-127.643
2845	Mm.270088	97425_at	RIKEN cDNA 9130223C08 gene	AI840191	2210409B22Rik	-249.983	-89.5016	-126.95
5356	Mm.42045	99522_at	Germ cell-specific gene 2	D87326	Gsg2	-249.984	-91.581	-129.134
4968	Mm.358583	98389_at	Cytokine receptor-like factor 1	AW046428	Crlf1	-249.985	-92.4609	-127.643
2157	Mm.246875	103704_at	DDHD domain containing 2	AW047625	Ddhd2	-249.995	-91.111	-126.021
1187	Mm.202653	94440_at	Expressed sequence AI132487	AI173533	AI132487	-249.999	-95.1	-128.924
4769	Mm.34064	92199_at	Signal transducer and activator of transcription 5B	U21110	Stat5b	-250.002	-95.3187	-128.336
3927	Mm.293605	160376_at	Tumor protein p53 inducible nuclear protein 2	AW125508	Trp53inp2	-250.003	-91.8731	-125.851
6221	Mm.89572	97257_at	Lactamase, beta 2	AW122766	Lactb2	-250.006	-96.5714	-128.336
4154	Mm.299604	95755_at	Cold shock domain protein A	D14485	Csda	-250.009	-93.5269	-128.113
5208	Mm.3943	97734_at	Thrombopoietin	L34169	Thpo	-250.016	-90.7925	-127.237
5005	Mm.359274	104581_at	Similar to Zinc finger DHHC domain containing protein 6 (H4 homolog)	AI845438	Zdhhc6	-250.017	-95.031	-129.029
2172	Mm.247259	101171_at	Dishevelled 3, dsh homolog (Drosophila)	U41285	Dvl3	-250.024	-96.5714	-128.624
2787	Mm.26775	96098_at	Mitochondrial ribosomal protein L36	AI848416	Mrpl36	-250.031	-93.3648	-128.559
708	Mm.1571	100006_at	Cadherin 11	D21253	Cdh11	-250.031	-93.7782	-130.926
1594	Mm.220328	97217_at	S-adenosylhomocysteine hydrolase-like 1	AI842095	Ahcyl1	-250.037	-91.18	-126.726
1297	Mm.20818	93591_at	RIKEN cDNA 2600002E23 gene	AW045323	2600002E23Rik	-250.039	-94.0659	-129.722
5921	Mm.64579	103525_at	Heterogeneous nuclear ribonucleoprotein L-like	AA981725	Hnrpll	-250.039	-93.9526	-128.847
385	Mm.132579	102614_at	Prospero-related homeobox 1	AF061576	Prox1	-250.04	-93.4136	-127.643
6137	Mm.8321	93686_s_at	Citron	AF086824	Cit	-250.044	-94.4226	-127.237
3081	Mm.274579	96494_at	RIKEN cDNA 4930429H24 gene	AA691628	4930429H24Rik	-250.046	-95.1	-127.46
1965	Mm.239997	99954_at	RNA, U3 small nucleolar interacting protein 2	AW046474	Rnu3ip2	-250.051	-87.7968	-123.682
1427	Mm.21299	103895_at	Expressed sequence AW549877	AW121745	AW549877	-250.052	-89.1933	-125.446
5000	Mm.358820	96629_at	DNA segment, Chr 7, Roswell Park 2 complex, expressed	X04097	D7Rp2e	-250.053	-95.7241	-131.449
2246	Mm.248778	160284_at	NADH dehydrogenase (ubiquinone) 1 alpha subcomplex 10	AI844890	Ndufa10	-250.053	-93.3728	-129.029
375	Mm.131618	94339_at	DNA segment, Chr 11, ERATO Doi 18, expressed	AI841330	D11Ertd18e	-250.057	-94.3172	-127.93
3687	Mm.289306	160094_at	Actin related protein 2/3 complex, subunit 4	AW123518	Arpc4	-250.057	-93.1053	-126.767
271	Mm.12677	92798_at	ATP synthase, H+ transporting, mitochondrial F1 complex, gamma polypeptide 1	AA870675	Atp5c1	-250.062	-95.5418	-130.415
995	Mm.189102	104423_at	RIKEN cDNA 2810047L02 gene	AW212532	2810047L02Rik	-250.062	-95.2053	-127.93
4684	Mm.333767	103060_at	Leucine-rich repeat LGI family, member 4	AW060519	Lgi4	-250.063	-96.5714	-132.718
17	Mm.1008	92545_f_at	Prostaglandin D2 synthase (brain)	AB006361	Ptgds	-250.066	-95.6551	-129.317
3514	Mm.2847	97906_at	Seven in absentia 2	Z19581	Siah2	-250.072	-96.8228	-131.907
3919	Mm.293316	95418_at	RAS-like, family 11, member B	AI848851	Rasl11b	-250.073	-88.3766	-124.242
5950	Mm.6672	93444_at	Basic leucine zipper transcription factor, ATF-like	AF017021	Batf	-250.075	-96.5714	-132.836
610	Mm.149720	104657_at	Leukemia inhibitory factor receptor	D26177	Lifr	-250.077	-93.6649	-129.029
1544	Mm.218561	96938_at	Kidney expressed gene 1	AB028071	Keg1	-250.08	-96.8228	-130.415
3161	Mm.275989	97861_at	RIKEN cDNA 0610039A15 gene	AA840092	0610039A15Rik	-250.08	-91.2445	-124.976
3219	Mm.27705	95549_at	DNA primase, p58 subunit	D13545	Prim2	-250.081	-93.7782	-129.828
986	Mm.18810	162269_at	Zinc finger protein 422	AV363431	Zfp422	-250.082	-94.9822	-130.639
3415	Mm.281804	103918_at	Solute carrier family 15 (H+/peptide transporter), member 2	AI846682	Slc15a2	-250.083	-93.0851	-127.748
1281	Mm.2074	103258_at	Lymphocyte antigen 75	U19271	Ly75	-250.094	-96.3483	-129.029
4267	Mm.30370	97465_at	Solute carrier family 6 (neurotransmitter transporter), member 18	AF075267	Slc6a18	-250.095	-96.235	-128.911
315	Mm.12876	94173_at	Chemokine (C-X-C motif) receptor 3	AF045146	Cxcr3	-250.095	-93.2594	-129.828
5119	Mm.3794	162064_at	Polo-like kinase 4 (Drosophila)	AV277112	Plk4	-250.097	-92.8131	-130.128
447	Mm.13885	102681_at	Tumor necrosis factor receptor superfamily, member 4	Z21674	Tnfrsf4	-250.097	-95.696	-129.945
3259	Mm.277921	103905_at	Carbonic anyhydrase 12	AI314958	Car12	-250.098	-90.5796	-125.04
1991	Mm.24069	160656_i_at	Feminization 1 homolog b (C. elegans)	AF064448	Fem1b	-250.099	-92.8131	-125.956
608	Mm.149403	103423_at	Cytochrome b-561	AI846517	Cyb561	-250.1	-93.4136	-127.93
1847	Mm.23492	102781_at	Protein tyrosine phosphatase, receptor type, N	U37351	Ccnl2	-250.101	-90.5514	-126.439
4009	Mm.29581	95671_at	Hairy/enhancer-of-split related with YRPW motif 1	AJ243895	Hey1	-250.102	-94.2891	-128.741
6018	Mm.7226	101396_at	Transcription factor 2	AB008174	Tcf2	-250.106	-93.5314	-126.95
4199	Mm.300931	102261_f_at	Procollagen, type XIII, alpha 1	U30292	Col13a1	-250.106	-94.6945	-129.435
5709	Mm.5040	101170_at	5-hydroxytryptamine (serotonin) receptor 1F	Z14224	Htr1f	-250.108	-96.5714	-130.926
311	Mm.1287	102431_at	Microtubule-associated protein tau	M18775	Mapt	-250.108	-94.6537	-130.821
2541	Mm.25848	96035_at	RIKEN cDNA B230201I24 gene	L47335	Bckdha	-250.11	-90.1947	-126.362
5844	Mm.57252	102586_at	Receptor tyrosine kinase-like orphan receptor 1	AB010383	Ror1	-250.115	-93.7782	-125.628
2103	Mm.245577	96663_at	Surfeit gene 6	X92842	Surf6	-250.12	-91.3315	-129.029
3844	Mm.291716	94945_at	COMM domain containing 5	AI847650	Commd5	-250.124	-93.7782	-129.722
123	Mm.10708	94124_at	Topoisomerase (DNA) III alpha	AB006074	Top3a	-250.133	-96.9769	-130.639
410	Mm.135581	93620_at	RNA polymerase 1-4	AF000938	Rpo1-4	-250.137	-90.1459	-127.825
28	Mm.10108	96421_at	Sulfotransferase family, cytosolic, 1C, member 1	AF033653	Sult1c1	-250.149	-93.8472	-130.233
5518	Mm.45494	94633_at	Glucagon	Z46845	Gcg	-250.152	-95.3187	-130.233
4571	Mm.329136	160328_at	Protease, serine, 15	AI838015	Prss15	-250.153	-92.4973	-127.42
5431	Mm.43415	99631_f_at	Cytochrome c oxidase, subunit VI a, polypeptide 1	U08440	Cox6a1	-250.155	-94.2891	-127.643
1738	Mm.22700	94811_s_at	General transcription factor II H, polypeptide 1	AJ002366	Gtf2h1	-250.159	-93.5269	-128.154
486	Mm.14089	161831_at	Cytochrome P450, family 1, subfamily a, polypeptide 1	AV027834	Cyp1a1	-250.172	-95.57	-131.737
2775	Mm.267014	96670_at	Glutathione S-transferase kappa 1	AI841295	Gstk1	-250.173	-93.8836	-129.252
5835	Mm.5718	104208_at	Phosphatidylinositol 4-kinase, catalytic, alpha polypeptide	AI852011	Pik4ca	-250.174	-96.0118	-128.741
4833	Mm.34588	92224_at	C-type lectin domain family 3, member b	X79199	Clec3b	-250.183	-96.0118	-132.836
4747	Mm.33902	160933_at	Interferon gamma induced GTPase	U53219	Igtp	-250.184	-93.5471	-125.733
2300	Mm.250185	94705_at	Eyes absent 1 homolog (Drosophila)	U61110	Eya1	-250.187	-93.2594	-128.336
233	Mm.1231	92777_at	Cysteine rich protein 61	M32490	Cyr61	-250.192	-94.5767	-129.945
808	Mm.168789	95471_at	Cyclin-dependent kinase inhibitor 1C (P57)	U22399	Cdkn1c	-250.193	-95.3187	-129.945
3120	Mm.275414	98855_r_at	RIKEN cDNA A930001N09 gene	AA014745	A930001N09Rik	-250.193	-93.5959	-129.722
4239	Mm.302274	92357_at	A disintegrin and metalloprotease domain 23	AB009673	Adam23	-250.196	-95.3389	-129.435
657	Mm.153758	101203_r_at	Transcription elongation factor B (SIII), polypeptide 2	T25639	Srrm2	-250.202	-96.0118	-127.525
176	Mm.1158	102273_at	ATPase, H+ transporting, lysosomal V0 subunit a isoform 2	M31226	Atp6v0a2	-250.203	-94.4226	-128.048
923	Mm.18218	102967_at	Ganglioside-induced differentiation-associated-protein 1	Y17850	Gdap1	-250.208	-93.1904	-127.525
1709	Mm.22565	94286_at	RIKEN cDNA 9130011J15 gene	AW050340	9130011J15Rik	-250.209	-93.2594	-130.128
2054	Mm.244047	92693_at	Ninein	U40342	Nin	-250.214	-95.9473	-129.435
1737	Mm.227	98366_at	Integrin alpha V	U14135	Itgav	-250.214	-93.0363	-128.911
3994	Mm.2952	97327_at	Flap structure specific endonuclease 1	L26320	Fen1	-250.215	-91.581	-128.847
3546	Mm.28579	98904_at	Mitochondrial ribosomal protein L35	AW061339	Mrpl35	-250.22	-92.7486	-127.237
4374	Mm.31267	104643_at	CDNA sequence BC037006	AI850846	BC037006	-250.221	-92.1608	-125.405
2405	Mm.253403	161710_r_at	RIKEN cDNA 1810073N04 gene	AV245646	1810073N04Rik	-250.227	-91.8041	-126.678
1962	Mm.239941	93615_at	RIKEN cDNA B930068K11 gene	AF020200	Pbx3	-250.231	-93.8836	-126.321
4652	Mm.33240	94125_at	Epithelial V-like antigen 1	AF030454	Eva1	-250.238	-96.235	-130.598
4889	Mm.3488	98469_at	Aurora kinase B	D21099	Aurkb	-250.238	-88.9419	-123.548
2554	Mm.258785	94427_at	Coatomer protein complex, subunit gamma	AI841737	Copg	-250.238	-96.6404	-128.441
701	Mm.15691	160612_at	ATP-binding cassette, sub-family G (WHITE), member 1	Z48745	Abcg1	-250.244	-95.1645	-129.54
1441	Mm.213873	103305_at	Integrin beta 4	L04678	Itgb4	-250.247	-94.7797	-131.619
4564	Mm.328953	95285_at	Zinc finger protein 472	AI153315	Zfp472	-250.25	-88.6261	-123.718
5722	Mm.5090	93002_r_at	Teratocarcinoma-derived growth factor	M87321	Tdgf1	-250.253	-95.3187	-130.639
890	Mm.180410	95123_at	RIKEN cDNA 4930566A11 gene	AI844003	4930566A11Rik	-250.257	-92.9028	-129.029
262	Mm.126043	160384_at	HLA-B-associated transcript 1A	AF118128	Bat1a	-250.257	-91.2082	-126.726
2796	Mm.268070	93697_at	Chromobox homolog 4 (Drosophila Pc class)	U63387	Cbx4	-250.26	-91.2445	-128.847
2461	Mm.25548	93857_at	Karyopherin (importin) alpha 3	AF020772	Kpna3	-250.26	-94.4432	-128.847
4511	Mm.324942	101161_at	Melanocortin 1 receptor	X65635	Mc1r	-250.26	-90.8233	-126.832
5132	Mm.38173	160448_at	RIKEN cDNA 6030457N17 gene	AI646750	6030457N17Rik	-250.263	-87.1037	-126.033
4642	Mm.331964	92542_at	DNA segment, Chr 4, Wayne State University 53, expressed	AI849035	D4Wsu53e	-250.267	-91.65	-126.726
864	Mm.177551	103515_at	Calcium activated nucleotidase 1	AW123409	Cant1	-250.27	-96.4173	-132.43
5778	Mm.5291	99336_at	Ribosomal protein S5	U78085	Rps5	-250.271	-96.0118	-130.926
4590	Mm.329895	96829_at	DNA segment, Chr 19, Wayne State University 162, expressed	AW047083	D19Wsu162e	-250.272	-94.0659	-129.945
1041	Mm.194127	104699_at	Phosphoinositide-3-kinase, class 3	AI847699	Pik3c3	-250.273	-84.57	-123.325
1856	Mm.235204	93664_at	ATPase, Na+/K+ transporting, beta 2 polypeptide	X16645	Atp1b2	-250.28	-95.3389	-132.025
1540	Mm.21846	94018_at	Ubiquitin-like 3	AW120725	Ubl3	-250.28	-91.2082	-127.602
1349	Mm.20945	101683_at	Regulator of G-protein signaling 19 interacting protein 1	AF089818	Rgs19ip1	-250.281	-95.8295	-130.415
4336	Mm.309336	96510_at	Angiopoietin 1	U83509	Angpt1	-250.283	-95.7241	-126.65
3312	Mm.279542	100448_at	Activin A receptor, type II-like 1	Z31664	Acvrl1	-250.283	-96.235	-127.132
2714	Mm.263189	103364_f_at	RIKEN cDNA 5730494M16 gene	AW045256	5730494M16Rik	-250.288	-96.9769	-131.619
781	Mm.16549	161528_r_at	Polymerase (DNA directed), delta 1, catalytic subunit	AV227261	Pold1	-250.289	-94.2891	-127.93
14	Mm.100353	92259_at	Transducin (beta)-like 3	AI467526	Tbl3	-250.291	-96.8228	-128.154
1072	Mm.1963	93520_at	Serine/arginine repetitive matrix 1	AF062655	Srrm1	-250.298	-95.7241	-129.422
4903	Mm.350789	103970_at	AT rich interactive domain 3B (Bright like)	AF116847	Arid3b	-250.299	-94.4432	-128.847
3968	Mm.294709	96832_at	Solute carrier family 39 (zinc transporter), member 1	AA606878	Slc39a1	-250.302	-92.3431	-124.752
1972	Mm.2402	94899_at	Expressed sequence AA536749	U73200	AA536749	-250.303	-89.7892	-125.474
2383	Mm.25269	94363_at	BMS1-like, ribosome assembly protein (yeast)	AI840815	Bms1l	-250.305	-94.4432	-129.54
2140	Mm.246493	101402_at	Thyroid hormone receptor associated protein 4	AI854510	Thrap4	-250.306	-94.9822	-130.521
1261	Mm.206250	98036_at	MARVEL (membrane-associating) domain containing 1	AA870525	Marveld1	-250.317	-95.3187	-131.332
3642	Mm.288474	97519_at	Secreted phosphoprotein 1	X13986	Spp1	-250.318	-93.8836	-129.828
2313	Mm.250504	104466_at	DNA segment, Chr 4, Wayne State University 114, expressed	AI853033	D4Wsu114e	-250.321	-88.8954	-121.603
1891	Mm.236438	96195_at	Embryonal Fyn-associated substrate	U57686	Efs	-250.321	-95.6753	-127.825
2393	Mm.253067	96495_at	Myelin transcription factor 1-like	U86338	Myt1l	-250.329	-94.0659	-127.525
5660	Mm.4915	92939_at	Gamma-aminobutyric acid (GABA-A) receptor, subunit alpha 6	X51986	Gabra6	-250.331	-95.8985	-128.847
2994	Mm.272920	102865_at	MAD homolog 5 (Drosophila)	U58993	Smad5	-250.335	-95.493	-130.415
3239	Mm.277464	160336_at	Isoprenylcysteine carboxyl methyltransferase	AI850692	Icmt	-250.337	-95.6753	-129.945
3571	Mm.28643	98925_at	Vesicle-associated membrane protein 2	U60150	Vamp2	-250.353	-87.4603	-122.401
3017	Mm.273188	97689_at	Coagulation factor III	M26071	F3	-250.359	-96.0118	-131.332
122	Mm.10702	92596_at	Calcyclin binding protein	U97327	Cacybp	-250.363	-94.4226	-129.435
2638	Mm.260479	101206_at	Jumonji domain containing 1A	T25656	T25656	-250.364	-84.7523	-121.821
3390	Mm.281298	101979_at	Growth arrest and DNA-damage-inducible 45 gamma	AF055638	Gadd45g	-250.367	-87.2372	-124.935
6177	Mm.8681	102874_at	Protein tyrosine phosphatase, non-receptor type 11	D84372	Ptpn11	-250.369	-95.696	-127.866
2391	Mm.253	160206_at	RIKEN cDNA 2610510H01 gene	AI663783	2610510H01Rik	-250.369	-93.3728	-129.029
1661	Mm.22315	104294_at	Inhibitor of Bruton agammaglobulinemia tyrosine kinase	AI850948	Ibtk	-250.371	-95.2053	-129.029
4048	Mm.29680	97364_at	ASF1 anti-silencing function 1 homolog B (S. cerevisiae)	AW213865	Asf1b	-250.372	-92.2096	-125.733
2223	Mm.248360	161703_f_at	RIKEN cDNA C430014K04 gene	AV003419	Anxa1	-250.372	-95.1645	-129.435
5270	Mm.40909	100762_at	Sema domain, transmembrane domain (TM), and cytoplasmic domain, (semaphorin) 6A	AF030430	Sema6a	-250.378	-94.2891	-130.926
162	Mm.1123	94134_at	Wingless-related MMTV integration site 1	M11943	Wnt1	-250.381	-94.6945	-125.446
287	Mm.1276	94150_at	Retinal S-antigen	M24086	Sag	-250.383	-94.5767	-130.128
1729	Mm.22668	161970_f_at	3-hydroxy-3-methylglutaryl-Coenzyme A lyase	AV371169	Hmgcl	-250.386	-92.7486	-130.415
4874	Mm.347916	102766_at	C-myc binding protein	AB015858	Mycbp	-250.388	-95.3877	-129.029
2219	Mm.248291	102028_at	Ras association (RalGDS/AF-6) domain family 5	AF053959	Rassf5	-250.388	-95.7241	-130.415
4055	Mm.2969	97367_at	A kinase (PRKA) anchor protein 1	U95146	Akap1	-250.389	-88.4412	-125.733
2915	Mm.27182	160512_at	CDNA sequence BC017643	AA606318	BC017643	-250.39	-94.9334	-128.336
5209	Mm.3944	92353_at	Protease, serine, 18	Y18723	Prss18	-250.394	-96.235	-127.132
4752	Mm.339812	95316_at	Fibroblast growth factor 18	AB004639	Fgf18	-250.398	-93.6649	-126.139
44	Mm.101581	95378_at	Expressed sequence AI842396	AI842396	AI842396	-250.4	-94.0659	-128.154
3446	Mm.2824	160774_at	Ectonucleoside triphosphate diphosphohydrolase 1	AF037366	Entpd1	-250.401	-95.8985	-131.044
1557	Mm.218848	99179_at	CUE domain containing 2	AI846233	Cuedc2	-250.403	-92.0555	-125.34
3891	Mm.292517	160231_at	Phenylalanine-tRNA synthetase-like, alpha subunit	AI851129	Farsla	-250.405	-85.7819	-123.277
3057	Mm.274120	104561_at	General transcription factor IIIC, polypeptide 5	AW120990	Gtf3c5	-250.406	-83.1036	-121.89
1988	Mm.240566	103203_f_at	RIKEN cDNA 4432406C08 gene	AW259499	4432406C08Rik	-250.408	-91.9865	-126.95
4160	Mm.29974	96335_at	Mitochondrial ribosomal protein L38	AI181308	Mrpl38	-250.411	-95.9881	-130.521
2169	Mm.247167	103537_at	Eukaryotic translation initiation factor 2 alpha kinase 3	AF076681	Eif2ak3	-250.422	-96.235	-128.847
2260	Mm.249131	103297_at	6-phosphofructo-2-kinase/fructose-2,6-biphosphatase 1	X98848	Pfkfb1	-250.423	-93.3728	-128.336
5948	Mm.6667	100975_f_at	Single stranded DNA binding protein 4	AI854882	Ssbp4	-250.423	-94.6945	-130.415
1037	Mm.19379	103571_at	Leukocyte specific transcript 1	U72644	Lst1	-250.433	-94.6945	-129.134
43	Mm.10154	102033_at	Testis specific protein kinase 1	AB003494	Tesk1	-250.433	-96.9769	-131.332
573	Mm.1458	102836_at	Putative phosphatase	U96724	MGI:1194899	-250.434	-92.2662	-126.439
2453	Mm.255292	100372_at	Gamma-aminobutyric acid (GABA-A) receptor, subunit gamma 1	X55272	Gabrg1	-250.434	-95.3187	-127.813
2324	Mm.25081	96481_at	Expressed sequence C80638	AV251613	C80638	-250.434	-93.8836	-126.139
2069	Mm.24430	103742_at	Unc-5 homolog C (C. elegans)	U72634	Unc5c	-250.436	-88.8286	-126.139
3526	Mm.284945	161068_at	Fragile X mental retardation 1 neighbor	AW123574	Fmr1nb	-250.436	-93.4905	-125.956
4000	Mm.29553	95660_at	Ethylmalonic encephalopathy 1	AI851815	Ethe1	-250.438	-92.9028	-127.707
2665	Mm.261027	160310_at	DNA segment, Chr 19, Brigham & Women's Genetics 1357 expressed	AW046771	D19Bwg1357e	-250.439	-93.8836	-125.733
933	Mm.182912	100592_at	Growth hormone inducible transmembrane protein	AI929971	Ghitm	-250.441	-89.7247	-122.738
4285	Mm.305725	96728_at	WD repeat domain 45	AI844151	Wdrx1	-250.449	-90.1947	-126.767
5235	Mm.3991	99112_at	Solute carrier family 25 (mitochondrial carrier, dicarboxylate transporter), member 10	AA683883	Slc25a10	-250.45	-95.8985	-128.441
5852	Mm.5831	100568_at	ATP-binding cassette, sub-family E (OABP), member 1	U90446	Abce1	-250.456	-92.4328	-127.055
5902	Mm.6257	99845_at	Solute carrier family 1 (high affinity aspartate/glutamate transporter), member 6	D83262	Slc1a6	-250.458	-94.6945	-130.128
1194	Mm.202966	103889_at	Transducin (beta)-like 1X-linked receptor 1	AI834833	Tbl1xr1	-250.46	-94.6945	-128.154
6272	Mm.9495	101972_at	Napsin A aspartic peptidase	D88899	Napsa	-250.463	-92.7974	-126.95
2542	Mm.258484	95541_at	DNA segment, Chr 6, Wayne State University 176, expressed	AW125506	D6Wsu176e	-250.463	-94.3172	-129.134
5530	Mm.45686	104593_at	RIKEN cDNA 1700023O11 gene	AI849396	1700023O11Rik	-250.465	-86.6182	-123.5
207	Mm.119320	102773_at	Carbonic anhydrase 8	X61397	Car8	-250.471	-94.1837	-129.54
4996	Mm.358698	94557_at	General transcription factor III A	AI850893	Gtf3a	-250.471	-96.3527	-127.643
5064	Mm.371596	98766_at	SH3-domain binding protein 5 (BTK-associated)	AB016835	Sh3bp5	-250.476	-94.6945	-127.825
4930	Mm.354757	95336_at	Hypoxia inducible factor 3, alpha subunit	AF060194	Hif3a	-250.478	-96.9769	-131.332
2743	Mm.265546	162228_f_at	START domain containing 3	AV126703	Stard3	-250.479	-92.9028	-128.624
902	Mm.181396	104146_at	Ras interacting protein 1	AI853551	Rasip1	-250.487	-94.4226	-132.025
1839	Mm.234608	102642_at	Solute carrier family 11 (proton-coupled divalent metal ion transporters), member 2	L33415	Slc11a2	-250.489	-92.2742	-129.54
4258	Mm.302938	103842_at	DEAD (Asp-Glu-Ala-Asp) box polypeptide 3, Y-linked	AJ007376	Ddx3y	-250.489	-93.3728	-128.847
2586	Mm.259470	93316_at	Oxysterol binding protein-like 1A	AB017026	Osbpl1a	-250.491	-87.3913	-124.193
5156	Mm.38445	99013_f_at	Tropomodulin 3	AI846797	Tmod3	-250.493	-95.3389	-128.924
4605	Mm.330424	104302_f_at	COMM domain containing 9	AI851085	Commd9	-250.496	-94.9132	-127.93
296	Mm.1282	102424_at	Chemokine (C-C motif) ligand 3	J04491	Ccl3	-250.496	-91.65	-129.252
5690	Mm.5001	100479_at	DNA methyltransferase 3A	AA756653	Dnmt3a	-250.496	-96.235	-130.233
2694	Mm.262106	98828_at	Integrin alpha M	X07640	Itgam	-250.497	-94.4477	-127.237
1084	Mm.196558	100596_at	Selenium binding protein 1	M32032	Selenbp1	-250.501	-91.2445	-126.139
5405	Mm.4237	99578_at	Topoisomerase (DNA) II alpha	U01915	Top2a	-250.501	-93.4136	-126.503
1010	Mm.19080	103436_at	GTP binding protein 1	U87965	Gtpbp1	-250.501	-90.6647	-127.343
6082	Mm.78861	95735_at	Nucleolar and coiled-body phosphoprotein 1	AW049358	Nolc1	-250.502	-91.8222	-127.055
4710	Mm.335252	99506_at	Death-associated kinase 2	AB018002	Dapk2	-250.503	-94.2891	-127.643
1479	Mm.215971	92535_at	Early B-cell factor 1	L12147	Ebf1	-250.504	-94.9822	-131.214
5578	Mm.4658	100409_at	Cadherin 3	X06340	Cdh3	-250.513	-95.3187	-130.821
187	Mm.117068	93934_at	Claudin 2	AF072128	Cldn2	-250.514	-96.9769	-132.025
4731	Mm.337240	96750_at	Integrin-linked kinase-associated serine/threonine phosphatase 2C	AW122179	Ilkap	-250.519	-89.4528	-127.72
3846	Mm.291745	95428_at	IMP4, U3 small nucleolar ribonucleoprotein, homolog (yeast)	AA688761	Imp4	-250.52	-84.4899	-120.637
5953	Mm.6696	100634_at	Retinol dehydrogenase 7	AF056194	Rdh7	-250.524	-94.4068	-126.767
4955	Mm.357762	101796_at	Protocadherin 7	AB011255	Pcdh7	-250.529	-94.9822	-131.214
6136	Mm.8294	101509_at	Von Hippel-Lindau binding protein 1	U96760	Vbp1	-250.529	-93.2594	-128.624
252	Mm.1249	102404_at	Laminin, gamma 1	J03484	Lamc1	-250.53	-95.2053	-129.029
1170	Mm.201706	161109_at	RIKEN cDNA 1810013L24 gene	AV335391	1810013L24Rik	-250.531	-95.6753	-132.718
5126	Mm.38143	95937_at	RIKEN cDNA 0610040J01 gene	AI429010	0610040J01Rik	-250.539	-96.235	-131.737
4730	Mm.337038	93288_at	Actin related protein 2/3 complex, subunit 2	AI835883	Arpc2	-250.545	-93.5959	-127.93
1694	Mm.2251	95368_at	Plexin A2	D86949	Plxna2	-250.548	-93.6649	-127.748
349	Mm.12966	102763_at	Plasma membrane associated protein, S3-12	AF064748	MGI:1929709	-250.55	-95.8295	-132.025
6013	Mm.71710	99239_at	Axin2	AF073788	Axin2	-250.555	-94.358	-127.014
2931	Mm.271975	94548_at	Major facilitator superfamily domain containing 1	AI790537	Mfsd1	-250.555	-89.6069	-124.781
6133	Mm.826	104725_at	Ras homolog gene family, member Q	AW060401	Rhoq	-250.567	-95.3187	-129.945
4156	Mm.29965	96329_at	RIKEN cDNA 2410104I19 gene	AI837793	2410104I19Rik	-250.57	-93.8836	-127.014
4800	Mm.34329	94793_at	Selenophosphate synthetase 1	AA796791	Sephs1	-250.571	-93.5959	-127.602
5004	Mm.358950	104450_at	Reverse transcriptase	U15647	LOC277923	-250.574	-94.0014	-130.821
4190	Mm.300628	93586_at	Synaptogyrin 2	AJ002307	Syngr2	-250.577	-91.2933	-129.54
345	Mm.12955	94193_at	Potassium voltage-gated channel, shaker-related subfamily, member 7	AF032099	Kcna7	-250.583	-96.3483	-129.134
642	Mm.153183	100413_at	YLP motif containing 1	AB033168	Ylpm1	-250.584	-95.9473	-129.54
4859	Mm.347437	104636_at	Glutathione S-transferase, mu 6	AJ000413	Gstm6	-250.586	-96.0118	-130.351
6297	Mm.9911	102198_at	Potassium intermediate/small conductance calcium-activated channel, subfamily N, member 4	AF042487	Kcnn4	-250.588	-96.5714	-130.821
716	Mm.157711	97166_at	ElaC homolog 2 (E. coli)	W49316	Elac2	-250.589	-89.7247	-125.158
640	Mm.153061	162006_r_at	RIKEN cDNA B930096F20 gene	AV334115	Stx5a	-250.593	-92.2742	-127.825
3688	Mm.28935	96742_at	Dermatopontin	AA717826	Dpt	-250.594	-95.1645	-130.233
1688	Mm.22456	104326_at	ADP-dependent glucokinase	AI838951	Adpgk	-250.596	-93.5269	-128.506
1606	Mm.22094	104136_at	Discs, large homolog-associated protein 4 (Drosophila)	AI840413	Dlgap4	-250.599	-95.57	-128.336
2255	Mm.248907	92585_at	Mitogen activated protein kinase kinase 1	L02526	Map2k1	-250.602	-96.8228	-129.134
6203	Mm.88694	100398_at	Kinesin family member 3A	D12645	Kif3a	-250.607	-93.0851	-125.579
1188	Mm.202665	96038_at	Ribonuclease, RNase A family 4	AI840339	Rnase4	-250.609	-95.2053	-129.317
877	Mm.17958	102960_at	Recombination activating gene 1 gene activation	X96618	Rga	-250.61	-94.2891	-129.54
248	Mm.12459	92787_at	Ankyrin repeat domain 10	AI845902	Ankrd10	-250.611	-95.7241	-128.559
3806	Mm.291179	101231_at	RIKEN cDNA A130001C09 gene	C78334	Xrn1	-250.615	-96.4173	-132.025
2987	Mm.27284	160999_r_at	RIKEN cDNA 2810422O20 gene	AI552570	2810422O20Rik	-250.617	-95.1645	-129.54
854	Mm.17604	100122_at	RIKEN cDNA A930005C09 gene	L34290	Gnb5	-250.618	-93.3728	-128.518
93	Mm.104789	96654_at	WD repeat domain 48	AI852916	8430408H12Rik	-250.62	-94.1555	-127.93
258	Mm.12568	100742_at	Nucleoporin 107	AA409749	AA409749	-250.623	-94.954	-128.624
3689	Mm.289377	97920_at	Keratin complex 2, basic, gene 7	AA755126	Krt2-7	-250.623	-89.1651	-122.961
5090	Mm.3741	161024_at	Pleckstrin homology domain containing, family A member 7	AW212673	Plekha7	-250.625	-94.6945	-129.54
941	Mm.18344	102970_at	Proteasome (prosome, macropain) 26S subunit, ATPase 3, interacting protein	AB000121	Psmc3ip	-250.627	-93.0081	-129.435
2102	Mm.245537	160659_at	RIKEN cDNA 2310057G13 gene	AI853129	2310057G13Rik	-250.632	-94.3172	-129.945
524	Mm.1426	102711_at	Regulator of G-protein signaling 14	U85055	Rgs14	-250.633	-95.7241	-129.134
2688	Mm.262	162468_at	Ras homolog gene family, member C	AV064502	Rhoc	-250.635	-93.8836	-127.643
5728	Mm.51049	97919_at	RIKEN cDNA 1110021E09 gene	AI837467	1110021E09Rik	-250.64	-89.2296	-127.055
2949	Mm.272306	96620_at	Germ cell-specific gene 1	D87325	Gsg1	-250.641	-94.2891	-130.128
3068	Mm.274366	103604_at	Regulator of G-protein signaling 19	AW231026	Rgs19	-250.644	-94.9822	-131.214
503	Mm.141324	101417_at	DMRT-like family B with proline-rich C-terminal, 1	AF020191	Dmrtb1	-250.645	-96.3483	-131.044
866	Mm.177990	160123_at	Phosphohistidine phosphatase 1	AI835524	Phpt1	-250.645	-90.1947	-127.014
3453	Mm.282641	103359_at	CDNA sequence BC004636	AI854144	BC004636	-250.648	-93.3728	-128.154
392	Mm.133370	160369_at	24-dehydrocholesterol reductase	AI849109	Dhcr24	-250.653	-91.4677	-124.424
5703	Mm.5028	102988_at	Inositol polyphosphate phosphatase-like 1	U92477	Inppl1	-250.659	-95.6753	-129.84
5099	Mm.374809	160872_f_at	RIKEN cDNA 2310008H09 gene	AF034580	2310008H09Rik	-250.663	-92.7486	-128.441
6287	Mm.98	101992_at	Proteasome (prosome, macropain) subunit, beta type 6	U13393	Psmb6	-250.665	-90.9568	-127.343
4899	Mm.35020	98123_at	Aminoadipate aminotransferase	AW226961	Aadat	-250.666	-96.5714	-129.945
3067	Mm.274360	101965_at	Ring finger protein 13	AF037205	Rnf13	-250.67	-95.493	-129.84
4483	Mm.3227	98014_at	Inter-alpha trypsin inhibitor, heavy chain 1	X70391	Itih1	-250.67	-94.8281	-127.643
3716	Mm.289866	103221_at	RIKEN cDNA 5031425D22 gene	AA940352	5031425D22Rik	-250.67	-93.8836	-127.237
4367	Mm.311985	93560_at	Acylphosphatase 1, erythrocyte (common) type	AI845882	Acyp1	-250.673	-94.0014	-128.847
4066	Mm.297109	92643_at	Neurofibromatosis 2	X74671	Nf2	-250.677	-95.8295	-130.926
5769	Mm.5241	100515_at	RIKEN cDNA 9130404I01 gene	X54056	Furin	-250.677	-94.6457	-127.643
1398	Mm.21175	103875_at	Expressed sequence AW552001	AA967717	AW552001	-250.679	-94.2891	-129.134
6281	Mm.9699	101949_at	Phosphomannomutase 2	AF043514	Pmm2	-250.682	-95.8295	-129.435
1500	Mm.217027	104212_at	Leucine-rich PPR-motif containing	AA607767	Lrpprc	-250.683	-94.1837	-130.415
951	Mm.18494	93313_at	Mitogen activated protein kinase kinase 3	X93150	Map2k3	-250.684	-92.2742	-126.544
3826	Mm.291485	103101_at	TAR (HIV) RNA binding protein 2	U79962	Tarbp2	-250.684	-92.0918	-127.643
29	Mm.10109	94104_at	Telomerase reverse transcriptase	AF051911	Tert	-250.685	-91.2445	-127.748
5610	Mm.4765	92891_f_at	Homeo box C9	X55318	Hoxc9	-250.686	-96.0808	-131.332
3695	Mm.28955	94504_at	RIKEN cDNA 4930570C03 gene	AI838655	4930570C03Rik	-250.688	-96.4173	-129.317
6230	Mm.89935	97655_at	Desmocollin 3	Y11169	Dsc3	-250.689	-93.0851	-127.525
4228	Mm.301900	104024_at	Cytochrome P450, family 3, subfamily a, polypeptide 25	Y11995	Cyp3a25	-250.698	-93.1904	-127.237
6090	Mm.7971	94618_at	Forkhead box B2	X92591	Foxb2	-250.698	-96.6123	-129.945
124	Mm.10709	160240_at	RIKEN cDNA 1110003E01 gene	AI852051	1110003E01Rik	-250.703	-90.9932	-129.029
3686	Mm.2893	104420_at	Nitric oxide synthase 2, inducible, macrophage	U43428	Nos2	-250.703	-96.235	-131.226
1182	Mm.2024	95310_at	Betacellulin, epidermal growth factor family member	L08394	Btc	-250.706	-95.6064	-129.029
4696	Mm.334658	92445_at	Calcium channel, voltage-dependent, P/Q type, alpha 1A subunit	U76716	Cacna1a	-250.707	-95.3187	-128.441
1646	Mm.222536	97472_at	Solute carrier family 25 (mitochondrial carrier, peroxisomal membrane protein), member 17	AJ006341	Slc25a17	-250.712	-94.1837	-130.01
3908	Mm.29296	95091_at	SEC13-like 1 (S. cerevisiae)	AI839895	Sec13l1	-250.717	-93.7782	-127.42
3941	Mm.294007	101196_at	Proprotein convertase subtilisin/kexin type 6	D50060	Pcsk6	-250.717	-94.1555	-128.624
944	Mm.1838	100345_f_at	Vesicle-associated membrane protein 8	W65964	Vamp8	-250.721	-93.4136	-129.252
26	Mm.101034	101502_at	RIKEN cDNA C230073G13 gene	X89749	Tgif	-250.723	-96.235	-130.245
5326	Mm.41880	161031_at	Zinc finger protein 50	AI842128	Zfp50	-250.725	-86.6394	-124.193
2573	Mm.259230	101158_at	Zinc finger protein 2	Y00850	Zfp2	-250.731	-94.6945	-130.351
2126	Mm.246240	160800_at	Zinc finger, RAN-binding domain containing 1	AA981257	Zranb1	-250.733	-93.5269	-130.639
1664	Mm.22339	103499_at	Von Willebrand factor homolog	AI843063	Vwf	-250.74	-93.5269	-129.317
730	Mm.158868	161045_at	Leucine rich repeat protein 1, neuronal	D45913	Lrrn1	-250.742	-95.6753	-127.643
5014	Mm.361	92273_at	Protein tyrosine phosphatase, non-receptor type 18	U49853	Ptpn18	-250.743	-95.3187	-132.025
4380	Mm.313185	162416_at	Cell division cycle associated 4	AV321707	Cdca4	-250.744	-90.6647	-127.237
3061	Mm.27427	96678_at	Dehydrogenase/reductase (SDR family) member 4	AW260761	Dhrs4	-250.748	-95.6551	-132.025
1323	Mm.20904	103817_at	Cartilage associated protein	AJ006469	Crtap	-250.749	-96.9769	-131.619
1221	Mm.20440	95321_at	5 hydroxytryptamine (serotonin) receptor 4	Y09588	Htr4	-250.752	-95.6064	-128.336
2510	Mm.25765	103976_at	Transcribed locus	AI158159		-250.76	-93.8472	-128.965
5419	Mm.42956	162236_f_at	Nasal embryonic LHRH factor	AV327356	Nelf	-250.761	-95.9473	-131.044
1528	Mm.21798	104089_at	RIKEN cDNA 2810026P18 gene	AW045664	2810026P18Rik	-250.765	-93.0851	-129.252
5647	Mm.4872	92929_at	Cytochrome c, testis	M20625	Cyct	-250.767	-95.6551	-128.441
2529	Mm.2581	103980_at	Eph receptor A2	U07634	Epha2	-250.778	-92.3431	-128.924
2730	Mm.264651	100358_s_at	T-complex protein 10c	X58169	Tcp10a	-250.779	-96.9769	-133.817
1817	Mm.233799	94222_at	Insulin-like growth factor binding protein 4	AI838737	Igfbp4	-250.781	-93.2392	-128.336
318	Mm.12884	94178_at	Membrane cofactor protein	AB010919	Mcp	-250.785	-94.7797	-129.945
1256	Mm.205996	94032_at	Apolipoprotein A-I binding protein	AI845103	Apoa1bp	-250.786	-89.7247	-126.726
3204	Mm.27670	94242_at	Thioredoxin-like 5	AA881309	Txnl5	-250.789	-96.4173	-131.737
3207	Mm.276721	103403_at	RIKEN cDNA 2310007H09 gene	AW060833	2310007H09Rik	-250.789	-95.1645	-129.828
3271	Mm.2785	97248_at	Diazepam binding inhibitor	X61431	Dbi	-250.796	-95.6551	-130.128
2288	Mm.249809	94909_at	Mitochondrial ribosomal protein S17	AW046919	Mrps17	-250.799	-95.493	-129.945
263	Mm.12607	102413_at	LIM domain only 1	AW124311	Lmo1	-250.8	-93.8836	-128.741
451	Mm.138913	92482_at	Formin-like 1	AF006466	Fmnl1	-250.805	-91.4677	-126.033
4044	Mm.296610	160513_at	RIKEN cDNA 2210016F16 gene	AA646408	2210016F16Rik	-250.807	-95.1645	-131.619
1505	Mm.217161	103574_at	Actin-binding LIM protein 1	AI841606	Ablim1	-250.807	-95.3187	-130.821
4546	Mm.327932	101523_at	Open reading frame 9	AW046194	ORF9	-250.809	-94.2891	-129.905
6188	Mm.8739	101861_at	Sarcoglycan, epsilon	AF031919	Sgce	-250.809	-93.0363	-130.233
5028	Mm.36524	161572_r_at	Excision repair cross-complementing rodent repair deficiency, complementation group 2	AV346811	Ercc2	-250.81	-93.1904	-127.93
2132	Mm.246398	93985_at	TCDD-inducible poly(ADP-ribose) polymerase	AW120868	Tiparp	-250.811	-93.0771	-126.832
1898	Mm.236795	102019_at	Mitochondrial ribosomal protein L13	AA666635	Mrpl13	-250.812	-94.4432	-129.945
3170	Mm.276092	160410_at	Vacuolar protein sorting 16 (yeast)	AI847040	Vps16	-250.815	-93.324	-126.767
1063	Mm.196045	103663_at	RIKEN cDNA 4930467B06 gene	AI837330	4930467B06Rik	-250.818	-96.4173	-130.128
4316	Mm.307846	92856_at	Ribosomal protein L22	D17653	Rpl22	-250.818	-91.65	-124.647
3371	Mm.28088	95632_f_at	Mevalonate kinase	AW122653	Mvk	-250.82	-95.696	-129.658
5183	Mm.39001	160738_at	Polymerase (RNA) mitochondrial (DNA directed)	AI836334	Polrmt	-250.821	-94.4432	-129.147
4081	Mm.297461	95327_at	SH3 multiple domains 1	AJ007012	Sh3md1	-250.822	-95.3187	-129.252
482	Mm.140761	93211_at	DnaJ (Hsp40) homolog, subfamily C, member 5	AF032115	Dnajc5	-250.825	-96.0118	-130.415
3814	Mm.29131	160329_at	RIKEN cDNA 1110049F12 gene	AA798365	1110049F12Rik	-250.826	-94.6255	-130.639
3677	Mm.28904	96737_at	TBC1 domain family, member 22a	AI849705	D15Ertd781e	-250.829	-96.9769	-129.435
839	Mm.17339	103087_at	Sulfotransferase family 1A, phenol-preferring, member 1	L02331	Sult1a1	-250.833	-92.4609	-127.014
274	Mm.126885	92287_at	Suppressor of cytokine signaling 5	AF033187	Socs5	-250.833	-94.6945	-126.544
979	Mm.18709	103395_at	Sarcoglycan, alpha (dystrophin-associated glycoprotein)	AF019564	Sgca	-250.835	-96.4173	-131.619
2695	Mm.262113	102383_at	RIKEN cDNA 5730593F17 gene	AW048977	5730593F17Rik	-250.836	-94.0659	-129.828
2642	Mm.260545	94985_at	Synaptotagmin binding, cytoplasmic RNA interacting protein	AI846392	Syncrip	-250.839	-94.4432	-132.43
4734	Mm.337825	98078_at	Anterior pharynx defective 1a homolog (C. elegans)	AI157911	Aph1a	-250.842	-93.9526	-129.252
4661	Mm.332842	94434_at	Zinc finger protein 95	U62907	Zfp95	-250.842	-94.9822	-129.54
4387	Mm.313915	94999_at	Cubilin (intrinsic factor-cobalamin receptor)	AJ010338	Cubn	-250.843	-94.6176	-125.222
57	Mm.102286	94645_at	Gamma-aminobutyric acid (GABA-A) receptor, subunit alpha 3	M86568	Gabra3	-250.847	-96.0118	-130.351
505	Mm.1415	102698_at	Endothelial PAS domain protein 1	AF045160	Epas1	-250.847	-95.031	-128.624
5250	Mm.40338	104678_at	Growth arrest specific 7	U19860	Gas7	-250.847	-94.4226	-128.559
2269	Mm.249342	98989_at	7-dehydrocholesterol reductase	AF057368	Dhcr7	-250.852	-95.9473	-129.317
1079	Mm.196424	101874_s_at	Prolactin-like protein E	AF020525	Prlpe	-250.853	-94.6457	-129.147
4339	Mm.3094	97488_at	RIKEN cDNA 1200011O22 gene	AI595893	1200011O22Rik	-250.854	-94.8689	-127.237
4476	Mm.321937	103932_at	Gene model 83, (NCBI)	AA655311	Gm83	-250.861	-90.2149	-126.544
4227	Mm.301827	97405_at	Ribosomal protein S6 kinase polypeptide 1	M28489	Rps6ka1	-250.864	-94.6945	-130.533
4588	Mm.329716	104266_at	Hypothetical protein 6030439E18	AI847795	6.03e+24	-250.866	-93.8836	-130.233
5411	Mm.4266	101123_at	Integral membrane protein 2B	U76253	Itm2b	-250.866	-87.4603	-124.347
200	Mm.1182	102368_at	RIKEN cDNA 2610208E05 gene	AW121186	2610208E05Rik	-250.869	-95.6753	-130.639
703	Mm.156919	92633_at	Cathepsin Z	AJ242663	Ctsz	-250.87	-91.2445	-128.336
3799	Mm.29098	162031_f_at	Galactose mutarotase	AV367320	Galm	-250.871	-93.3728	-127.93
914	Mm.181852	96672_at	Hypothetical protein E130218H05	AW123564	Hod	-250.872	-90.7055	-124.829
154	Mm.1103	161660_r_at	Gene model 137, (NCBI)	AV089517		-250.873	-96.5714	-130.415
5955	Mm.6700	100636_at	Eukaryotic translation initiation factor 4E binding protein 1	U28656	Eif4ebp1	-250.877	-93.7782	-130.233
1014	Mm.19119	103560_at	RIKEN cDNA 2210402C18 gene	AW124401	2210402C18Rik	-250.878	-96.235	-131.737
4070	Mm.29733	160354_at	LIM domain binding 3	AJ005621	Ldb3	-250.88	-96.3483	-126.65
3349	Mm.280311	93342_at	Mki67 (FHA domain) interacting nucleolar phosphoprotein	AI852665	Mki67ip	-250.88	-94.6945	-132.025
3372	Mm.280895	94367_at	Uridine-cytidine kinase 2	AI850362	Umpk	-250.885	-89.3575	-127.355
3753	Mm.290341	96340_at	RIKEN cDNA B230114J08 gene	AW124185	B230114J08Rik	-250.885	-94.4226	-128.624
4631	Mm.331442	97769_at	Prostaglandin F receptor	D17433	Ptgfr	-250.886	-97.1592	-132.718
56	Mm.102253	92771_at	Zinc finger protein 207	AB013357	Zfp207	-250.887	-94.1349	-126.544
1947	Mm.2390	160705_at	Cbp/p300-interacting transactivator with Glu/Asp-rich carboxy-terminal domain 1	U65091	Cited1	-250.888	-96.235	-131.226
5019	Mm.3624	98544_at	Guanylate kinase 1	U53514	Guk1	-250.895	-96.8228	-131.214
516	Mm.1421	160606_r_at	A disintegrin-like and metalloprotease (reprolysin type) with thrombospondin type 1 motif, 1	D67076	Adamts1	-250.898	-95.3187	-128.729
5129	Mm.38155	161838_f_at	Actin related protein 2/3 complex, subunit 5-like	AV042598	Arpc5l	-250.899	-93.8836	-128.924
2386	Mm.252843	95885_at	RIKEN cDNA 1200009F10 gene	AA177621	1200009F10Rik	-250.901	-93.0771	-128.624
5084	Mm.373551	104141_at	DNA segment, Chr 15, Wayne State University 75, expressed	AI850401	D15Wsu75e	-250.902	-93.6649	-128.154
479	Mm.14063	102797_at	Dehydrogenase/reductase (SDR family) member 3	X95281	Dhrs3	-250.902	-90.7055	-126.139
1054	Mm.195628	95498_at	Mitochondrial ribosomal protein S15	AI836029	Mrps15	-250.905	-95.2053	-130.939
326	Mm.12900	102748_at	Coagulation factor V	U52925	F5	-250.907	-96.5714	-129.435
5056	Mm.3705	162188_f_at	Procollagen-proline, 2-oxoglutarate 4-dioxygenase (proline 4-hydroxylase), alpha II polypeptide	AV370017	P4ha2	-250.913	-92.9028	-128.441
805	Mm.168478	94243_at	RIKEN cDNA D730027C18 gene	AI849588	4930432B04Rik	-250.915	-96.9769	-130.639
1273	Mm.206934	95754_at	Membrane-bound transcription factor protease, site 1	AI838216	Mbtps1	-250.916	-95.6753	-129.905
5130	Mm.38165	93486_at	Solute carrier family 27 (fatty acid transporter), member 1	U15976	Slc27a1	-250.923	-94.8078	-127.643
1247	Mm.205266	102004_at	Acetyl-Coenzyme A acyltransferase 1	AI530403	Acaa1	-250.925	-87.748	-123.325
2212	Mm.24816	92267_at	Coagulation factor II (thrombin) receptor	L03529	F2r	-250.926	-93.6649	-128.154
715	Mm.157591	160815_at	CDNA sequence BC032204	AA709534	BC032204	-250.928	-95.1	-131.044
3978	Mm.294870	96318_at	DNA segment, Chr 17, Wayne State University 104, expressed	AW045739	D17Wsu104e	-250.929	-94.6945	-128.336
4666	Mm.33304	104652_at	Potassium channel, subfamily K, member 2	AI849601	Kcnk2	-250.942	-92.0918	-125.851
6238	Mm.9043	95232_at	Heterogeneous nuclear ribonucleoprotein L	AB009392	Hnrpl	-250.943	-93.7137	-128.806
5743	Mm.5137	101191_at	Double C2, beta	D85037	Doc2b	-250.947	-94.2891	-130.233
1119	Mm.19834	93531_at	NADH dehydrogenase (ubiquinone) 1 alpha subcomplex, 8	AI853855	Ndufa8	-250.949	-88.4029	-124.935
2193	Mm.24769	104750_at	Olfactory receptor 56	M63630	Ifi47	-250.951	-93.8472	-127.866
1655	Mm.222830	103486_at	Interleukin 1 beta	M15131	Il1b	-250.952	-93.4136	-128.624
5982	Mm.6949	93468_at	Homolog of human MLLT2 unidentified gene	AF074266	Mllt2h	-250.955	-94.6945	-129.317
5702	Mm.5027	100486_at	Enhancer of zeste homolog 1 (Drosophila)	U60453	Ezh1	-250.961	-94.4477	-128.036
2631	Mm.260271	161561_r_at	Surfeit gene 5	AV264321	Surf5	-250.962	-94.3172	-127.46
3047	Mm.27396	160230_at	Cytochrome c oxidase, subunit XVII assembly protein homolog (yeast)	AI852363	Cox17	-250.963	-96.6123	-132.718
2161	Mm.246965	95053_s_at	Succinate dehydrogenase complex, subunit B, iron sulfur (Ip)	AA674669	Sdhb	-250.965	-94.8281	-129.435
4602	Mm.330160	101955_at	Heat shock 70kD protein 5 (glucose-regulated protein)	AJ002387	Hspa5	-250.966	-93.0851	-124.018
2733	Mm.265060	162123_f_at	Solute carrier family 19 (sodium/hydrogen exchanger), member 1	AV375147	Slc19a1	-250.972	-93.0569	-125.628
4229	Mm.30191	96941_at	RAB, member of RAS oncogene family-like 4	AI854043	Rabl4	-250.974	-93.5959	-127.314
1643	Mm.222329	104455_at	Calcium/calmodulin-dependent protein kinase IV	J03057	Camk4	-250.974	-94.2891	-131.619
3756	Mm.29041	94530_at	Eukaryotic translation initiation factor 2B, subunit 2 beta	AI840376	Eif2b2	-250.979	-90.1459	-124.935
441	Mm.1386	100698_at	Paired like homeodomain factor 1	U77946	Prop1	-250.984	-92.3431	-127.237
2128	Mm.246332	103759_at	Bone marrow stromal cell antigen 1	D31788	Bst1	-250.989	-95.493	-126.256
5612	Mm.4767	161639_f_at	Gastrin	AV062425	Gast	-250.99	-94.2891	-129.828
3331	Mm.27990	97284_at	BCL2-like 13 (apoptosis facilitator)	AI853789	Bcl2l13	-250.99	-93.0851	-127.93
5609	Mm.4758	92889_r_at	Forkhead box D3	AF067421	Foxd3	-250.994	-94.8281	-124.347
5158	Mm.38460	98610_at	Mitochondrial ribosomal protein S28	AW047926	Mrps28	-250.995	-90.1096	-126.426
5825	Mm.57064	101740_at	Adrenergic receptor, alpha 1a	AF031431	Adra1a	-250.995	-93.2594	-128.847
3528	Mm.285075	104474_s_at	Opioid receptor-like 1	AF043276	Oprl1	-250.995	-94.9132	-128.624
982	Mm.18759	103401_at	Acyl-Coenzyme A dehydrogenase, short chain	L11163	Acads	-251.001	-93.4418	-129.945
603	Mm.149	102878_at	RAD52 homolog (S. cerevisiae)	U12135	Rad52	-251.001	-96.9769	-130.233
366	Mm.131097	103967_at	Midline 2	AI551105	Mid2	-251.004	-95.3187	-131.214
2130	Mm.246377	94835_f_at	Tubulin, beta 2	M28739	Tubb2	-251.005	-93.5959	-129.945
4577	Mm.329353	160451_at	Eukaryotic translation termination factor 1	D87691	Etf1	-251.008	-88.559	-126.321
1850	Mm.234972	94695_at	RIKEN cDNA C130089K02 gene	C81411	C130089K02Rik	-251.008	-92.2096	-127.42
340	Mm.12947	97116_at	Hypothetical protein MGC27770	AW123210	AW544981	-251.011	-93.8836	-130.233
3888	Mm.292487	99490_at	THO complex 3	AW050348	Thoc3	-251.012	-94.6176	-128.336
4905	Mm.3509	98474_r_at	Tumor necrosis factor alpha induced protein 6	U83903	Tnfaip6	-251.015	-90.1096	-125.628
2090	Mm.245084	99964_at	Vitamin D receptor	AW061016	Vdr	-251.015	-93.1904	-128.113
5965	Mm.68157	161149_r_at	Solute carrier family 23 (nucleobase transporters), member 3	AV222871	Slc23a3	-251.015	-96.235	-131.332
930	Mm.182654	100365_at	Synaptotagmin 7	AB026804	Syt7	-251.019	-96.9769	-130.415
1658	Mm.222887	97111_at	Amyotrophic lateral sclerosis 2 (juvenile) chromosome region, candidate 3 homolog(human)	AA290180	Als2cr3	-251.02	-96.235	-130.821
2944	Mm.272251	97347_at	Latent transforming growth factor beta binding protein 4	AA838868	Ltbp4	-251.02	-95.3187	-127.237
109	Mm.1061	160062_i_at	Ferredoxin 1	W41701	Fdx1	-251.022	-91.8811	-126.95
3731	Mm.290022	100556_at	Eukaryotic translation initiation factor 4B	AW121930	Eif4b	-251.024	-96.5714	-129.905
2460	Mm.25547	161473_f_at	Guanine nucleotide binding protein (G protein), gamma 11	AV031985	Gng11	-251.024	-92.384	-127.643
5314	Mm.41687	99167_at	COMM domain containing 4	AW122550	Commd4	-251.026	-92.4609	-127.237
1114	Mm.1980	103214_at	Heat shock protein 2	AW048883	Hspb2	-251.031	-95.57	-129.945
978	Mm.18706	93338_at	Transformed mouse 3T3 cell double minute 4	AF007110	Mdm4	-251.032	-94.2891	-131.003
2287	Mm.249700	98613_at	RIKEN cDNA 2700085E05 gene	AI849876	2700085E05Rik	-251.032	-89.1651	-125.04
5007	Mm.359438	95353_at	LOC434427	C80670		-251.033	-95.9473	-131.396
3565	Mm.286349	101064_at	Pleiotropic regulator 1, PRL1 homolog (Arabidopsis)	AF044334	Plrg1	-251.033	-94.3172	-128.036
268	Mm.12654	160598_at	RIKEN cDNA A230106M15 gene	AW211627	A230106M15Rik	-251.033	-91.2854	-127.825
929	Mm.182650	161236_r_at	RIKEN cDNA 2610209M04 gene	AV266956	2610209M04Rik	-251.033	-91.581	-127.825
5273	Mm.40986	95858_at	Ubiquitin specific protease 25	C76988	Usp25	-251.035	-90.5026	-126.216
5998	Mm.70690	103608_at	Phenylalanine-tRNA synthetase 2 (mitochondrial)	AI842636	Fars1	-251.04	-96.5714	-128.847
4563	Mm.328945	161088_r_at	A kinase (PRKA) anchor protein 8	AV171460	Akap8	-251.044	-95.9881	-129.828
3165	Mm.276042	96343_at	Actinin alpha 4	AI836968	Actn4	-251.049	-93.2594	-126.726
2802	Mm.268180	104039_at	Mirror-image polydactyly gene 1 homolog (human)	AI226153	Mipol1	-251.049	-95.0718	-130.926
4802	Mm.343429	99902_at	RIKEN cDNA C630013B14 gene	AJ225123	Hcn1	-251.05	-96.235	-129.84
3828	Mm.291504	103429_i_at	Expressed sequence AL024210	AW125330	AL024210	-251.051	-93.7013	-128.624
2785	Mm.267514	160311_at	Plexin B2	AI841137	Plxnb2	-251.053	-96.235	-128.741
2149	Mm.246688	99917_at	RIKEN cDNA F830010H11 gene	U52951	Ezh2	-251.053	-96.6404	-133.241
4409	Mm.31625	98796_at	Major intrinsic protein of eye lens fiber	U27502	Mip	-251.057	-95.696	-127.237
4961	Mm.35814	92266_at	Interleukin 11	U03421	Il11	-251.057	-95.031	-131.044
2032	Mm.243085	160119_at	Matrix gamma-carboxyglutamate (gla) protein	AI845538	Mglap	-251.057	-94.9822	-128.518
4385	Mm.313866	100924_at	GATA binding protein 3	X55123	Gata3	-251.058	-94.6945	-126.033
5043	Mm.36907	92281_at	RIKEN cDNA 2510002D24 gene	AA038443	2510002D24Rik	-251.059	-93.6649	-129.722
5469	Mm.44245	98361_at	Adenylate cyclase activating polypeptide 1 receptor 1	D82935	Adcyap1r1	-251.064	-96.5714	-128.911
1155	Mm.200898	100996_at	Expressed sequence AU041707	AF015811	AU041707	-251.067	-95.3187	-128.559
668	Mm.154136	93599_at	RIKEN cDNA 2500003M10 gene	AI841260	2500003M10Rik	-251.068	-94.0014	-129.722
5320	Mm.41787	160473_at	Expressed in non-metastatic cells 4, protein	AI836205	Nme4	-251.072	-93.7782	-129.252
5745	Mm.5145	100502_at	Phosphodiesterase 1C	L76947	Pde1c	-251.072	-95.3877	-129.945
1298	Mm.2082	93592_at	Apolipoprotein D	X82648	Apod	-251.073	-96.0118	-127.525
863	Mm.1775	93276_at	Hematological and neurological expressed sequence 1	U90123	Hn1	-251.076	-93.7782	-130.233
163	Mm.112701	103492_at	Carboxypeptidase X 1 (M14 family)	AF077738	Cpxm1	-251.077	-94.9334	-127.237
654	Mm.153625	98892_at	Lipin 1	AI846934	Lpin1	-251.079	-93.4136	-129.211
2363	Mm.25210	95509_at	Syncollin	AA607809	Sycn	-251.08	-95.9473	-130.415
5605	Mm.4746	161468_f_at	Heart and neural crest derivatives expressed transcript 1	AV353710	Hand1	-251.08	-94.0014	-127.46
3598	Mm.287157	103664_r_at	RIKEN cDNA 2810452K22 gene	AA959648	2810452K22Rik	-251.082	-91.668	-128.847
5811	Mm.56935	101302_at	Potassium voltage-gated channel, Shal-related family, member 1	M64226	Kcnd1	-251.087	-95.5418	-130.639
835	Mm.172835	96695_at	Ubiquitin-conjugating enzyme E2A, RAD6 homolog (S. cerevisiae)	AF089812	Ube2a	-251.092	-95.1	-132.025
1969	Mm.240051	102908_at	Erythrocyte protein band 4.2	U04055	Epb4.2	-251.093	-95.9473	-130.639
2923	Mm.271898	102332_at	Unc-51 like kinase 1 (C. elegans)	AI850194	Ulk1	-251.094	-95.0718	-130.115
506	Mm.14155	102807_at	Prune homolog (Drosophila)	AW048054	Prune	-251.099	-96.235	-129.658
5456	Mm.4409	99958_at	Mast cell protease 2	J05177	Mcpt2	-251.102	-94.9822	-129.722
5335	Mm.41979	97779_at	Mast cell protease 8	X78545	Mcpt8	-251.112	-96.0118	-127.42
2457	Mm.25539	103955_at	Crystallin, lamda 1	AW050325	Cryl1	-251.113	-94.6945	-130.415
3434	Mm.282158	161514_at	Chaperonin subunit 5 (epsilon)	AV170770	Cct5	-251.115	-94.6945	-130.415
4901	Mm.3506	98473_at	Arginase type II	AF032466	Arg2	-251.116	-96.5714	-129.252
3353	Mm.28048	160765_at	Prostaglandin E synthase 2	AW120781	Ptges2	-251.116	-93.5314	-129.435
6043	Mm.7405	96099_at	Casein kinase II, beta subunit	X56502	Csnk2b	-251.118	-91.65	-128.154
4313	Mm.3075	97480_f_at	DnaJ (Hsp40) homolog, subfamily B, member 3	U95607	Dnajb3	-251.13	-96.4173	-131.737
5312	Mm.4168	99500_at	Solute carrier family 12, member 2	U13174	Slc12a2	-251.131	-94.9334	-130.639
641	Mm.15312	160085_at	Thiosulfate sulfurtransferase, mitochondrial	U35741	Tst	-251.132	-96.7538	-130.926
5435	Mm.435	99940_at	RIKEN cDNA 2410004N11 gene	AW212667	2410004N11Rik	-251.135	-95.6753	-130.821
1878	Mm.236017	99939_at	Carboxyl ester lipase	U37386	Cel	-251.136	-93.7013	-126.139
1230	Mm.20460	95331_at	Retinal G protein coupled receptor	AF076930	Rgr	-251.139	-95.3187	-131.109
5212	Mm.39496	92355_at	Zinc finger protein, multitype 2	AF107306	Zfpm2	-251.14	-94.6945	-125.446
5179	Mm.38951	93501_f_at	Succinate-Coenzyme A ligase, ADP-forming, beta subunit	AF058955	Sucla2	-251.141	-92.2742	-126.726
2700	Mm.262328	100477_at	Transmembrane protein 45a	M32486	Tmem45a	-251.145	-93.0851	-128.336
4586	Mm.329666	100547_at	RIKEN cDNA 4921506I22 gene	AI836977	4921506I22Rik	-251.145	-95.6064	-130.821
4650	Mm.332303	160760_at	Protein tyrosine phosphatase, receptor type, K	L10106	Ptprk	-251.146	-94.6945	-128.624
4206	Mm.30110	97436_at	Mannosidase, alpha, class 2C, member 1	AA869653	Man2c1	-251.147	-95.3187	-126.139
2819	Mm.268668	100416_at	Maternal embryonic leucine zipper kinase	L76158	Melk	-251.148	-94.6255	-132.025
4277	Mm.30496	160184_at	RIKEN cDNA 1200007D18 gene	AA815795	1200007D18Rik	-251.152	-95.9473	-130.926
4732	Mm.33764	97302_at	Influenza virus NS1A binding protein	AI854285	Ivns1abp	-251.154	-94.6945	-129.422
4068	Mm.29714	95715_at	Eukaryotic translation initiation factor 3, subunit 12	AW125739	1200009C21Rik	-251.156	-96.0118	-126.726
5992	Mm.7044	160921_at	Acetyl-Coenzyme A synthetase 2 (AMP forming)-like	AW125884	Acas2l	-251.159	-95.3877	-127.93
4983	Mm.358649	101105_at	Barrier to autointegration factor 1	AB025349	Banf1	-251.16	-89.2296	-123.025
5912	Mm.6384	160913_at	Nebulin-related anchoring protein	U76618	Nrap	-251.16	-95.696	-129.134
4274	Mm.30435	97951_s_at	Tuberous sclerosis 2	U37775	Tsc2	-251.162	-95.0718	-131.226
3162	Mm.2760	96707_at	Zinc finger proliferation 1	D10630	Zipro1	-251.163	-93.5959	-126.321
1126	Mm.19944	103220_at	Necdin-like 2	AI851350	Ndnl2	-251.169	-89.029	-126.033
5715	Mm.5062	101173_at	Phosphatidylcholine transfer protein	Z50024	Pctp	-251.174	-95.1645	-127.12
1428	Mm.212991	160218_at	RIKEN cDNA 2310056P07 gene	AW123751	2310056P07Rik	-251.178	-96.0118	-128.624
3946	Mm.2941	104448_at	RIKEN cDNA C230076A16 gene	L47970	Mttp	-251.181	-95.3187	-130.926
712	Mm.157534	104713_at	RIKEN cDNA 2410002M20 gene	AA863717	2410002M20Rik	-251.183	-89.994	-128.113
2523	Mm.257952	103916_at	RIKEN cDNA 8430420C20 gene	AI850713	8430420C20Rik	-251.191	-92.4973	-128.624
1921	Mm.238020	103603_at	Elongation factor Tu GTP binding domain containing 1	AI841401	Eftud1	-251.192	-96.0118	-131.332
5805	Mm.567	100895_at	DNA segment, Chr 16, Brigham & Women's Genetics 1547 expressed	AW049497	D16Bwg1547e	-251.199	-95.0718	-128.624
3881	Mm.2923	96807_at	Interleukin 2 receptor, gamma chain	X75337	Il2rg	-251.205	-96.6123	-130.756
3682	Mm.289150	102340_at	Myc induced nuclear antigen	AA833077	Mina	-251.208	-96.7538	-132.025
1985	Mm.24045	104177_at	Radical S-adenosyl methionine domain containing 2	AA204579	Rsad2	-251.212	-96.235	-132.718
2257	Mm.249096	92598_at	ATPase, H+ transporting, V1 subunit B, isoform 2	AI843029	Atp6v1b2	-251.213	-91.2933	-125.733
2663	Mm.261004	100512_at	Ubiquitin carboxyl-terminal esterase L5	AI838853	Uchl5	-251.213	-93.4136	-129.722
94	Mm.104919	95061_at	Breast carcinoma amplified sequence 2	AI838996	Bcas2	-251.221	-93.5314	-128.806
3185	Mm.276348	96879_at	Oxoglutarate dehydrogenase (lipoamide)	AI852338	Ogdh	-251.227	-92.2742	-129.029
3037	Mm.273756	101405_at	SWI/SNF related, matrix associated, actin dependent regulator of chromatin, subfamily d, member 1	M25773	Smarcd1	-251.228	-96.235	-132.718
5034	Mm.36742	98976_at	ADAM-like, decysin 1	AJ242912	Adamdec1	-251.23	-95.3187	-130.639
3273	Mm.278554	100318_at	RIKEN cDNA 1700014P03 gene	AI892206	1700014P03Rik	-251.231	-97.1592	-130.926
2418	Mm.253922	96758_s_at	SEC14-like 2 (S. cerevisiae)	AI172965	Sec14l2	-251.232	-95.6753	-132.025
4626	Mm.331142	97422_at	RIKEN cDNA 2010002H18 gene	AW048882	2010002H18Rik	-251.233	-93.0771	-128.924
422	Mm.136791	104360_at	Supervillin	AI841844	Svil	-251.237	-92.5663	-129.029
3779	Mm.29070	94543_at	RIKEN cDNA 1810042K04 gene	AW049487	1810042K04Rik	-251.24	-93.0569	-127.643
1215	Mm.20420	160650_at	Polymerase (RNA) III (DNA directed) polypeptide D	AI844711	Polr3d	-251.24	-93.0851	-124.059
820	Mm.171335	95593_at	Golgi phosphoprotein 2	AW125446	Golph2	-251.242	-93.0081	-126.321
5059	Mm.371560	92256_at	Farnesyl diphosphate farnesyl transferase 1	AI853714	Fdft1	-251.244	-94.9334	-127.014
1669	Mm.22363	104305_at	Arginyl-tRNA synthetase-like	AW120679	Rarsl	-251.244	-95.8295	-131.449
6248	Mm.919	101919_at	Zinc finger protein X-linked	M32309	Zfx	-251.247	-94.0659	-131.332
1761	Mm.227912	161661_i_at	Inositol 1,4,5-triphosphate receptor 1	AV256307	Itpr1	-251.251	-95.3187	-129.828
3242	Mm.277626	92818_at	Ubiquitin-activating enzyme E1C	AF077330	Ube1c	-251.261	-94.0659	-129.945
1460	Mm.214959	93235_at	Expressed sequence BB128963	AI020029	BB128963	-251.265	-93.8836	-129.252
5100	Mm.374816	100559_at	DEAH (Asp-Glu-Ala-His) box polypeptide 16	AI853344	Dhx16	-251.266	-92.785	-127.42
577	Mm.1461	102838_at	Selectin, lymphocyte	M36058	Sell	-251.266	-94.0659	-125.733
3883	Mm.29241	104434_at	Expressed sequence AA407659	AW048552	AA407659	-251.268	-96.6404	-131.919
4136	Mm.298885	161780_f_at	Crystallin, gamma C	AV360800	Crygb	-251.269	-92.4973	-128.741
2472	Mm.256034	98153_at	Chaperonin subunit 3 (gamma)	L20509	Cct3	-251.269	-89.1831	-121.89
5257	Mm.4054	92387_at	RIKEN cDNA 1700025N23 gene	L18868	Tbxas1	-251.273	-95.8295	-128.036
2900	Mm.271715	95649_at	PHD finger protein 5A	AI844440	Phf5a	-251.276	-93.0363	-124.124
2100	Mm.24547	95439_at	Arylacetamide deacetylase (esterase)	AI047508	Aadac	-251.285	-94.0579	-129.722
2912	Mm.271814	101536_at	RIKEN cDNA 5730405M06 gene	U35312	Ncor1	-251.286	-95.8295	-128.036
1356	Mm.209931	98006_at	Polymerase (DNA directed), alpha 2	D13546	Pola2	-251.291	-92.0555	-125.04
[truncated: 4,300 more rows]

## Sheet: 430a
Var #	Unigene	ID	UniGene.title	GenBank.Accession	Gene.symbol	Score (MBN Analysis)
10626	Mm.8569	1428074_at	RIKEN cDNA 2310037P21 gene	BE981853	2310037P21Rik	-181.972
6762	Mm.29429	1416840_at	Mid1 interacting protein 1 (gastrulation specific G12-like (zebrafish))	NM_026524	Mid1ip1	-182.817
4462	Mm.259567	1431423_a_at	Mediator of RNA polymerase II transcription, subunit 8 homolog (yeast)	AK011080	Med8	-183.159
8700	Mm.36416	1418532_at	Frizzled homolog 2 (Drosophila)	BB371406	Fzd2	-184.894
4367	Mm.258280	1416900_s_at	Longevity assurance homolog 1 (S. cerevisiae)	NM_138647	Lass1	-184.901
9043	Mm.3955	1416100_at	Eukaryotic translation initiation factor 3, subunit 7 (zeta)	NM_018749	Eif3s7	-185.023
10098	Mm.57138	1419408_at	Sine oculis-related homeobox 6 homolog (Drosophila)	AF050130	Six6	-185.244
8097	Mm.336839	1449058_at	GLI-Kruppel family member GLI1	NM_010296	Gli1	-185.293
1819	Mm.19039	1450970_at	Glutamate oxaloacetate transaminase 1, soluble	AA792094	Got1	-185.316
4805	Mm.26743	1419232_a_at	Apolipoprotein A-I	NM_009692	Apoa1	-185.341
8176	Mm.34019	1424785_at	Angiopoietin-like 6	BC025904	Angptl6	-185.359
6721	Mm.29368	1423037_at	Angiotensin receptor-like 1	BB533323	Agtrl1	-185.372
4317	Mm.257151	1424803_at	CDNA sequence BC020002	AW549054	BC020002	-185.382
9720	Mm.46514	1449071_at	Myosin, light polypeptide 7, regulatory	NM_022879	Myl7	-185.586
6324	Mm.28919	1417124_at	Destrin	NM_019771	Dstn	-185.66
4051	Mm.251537	1424526_a_at	TDP-glucose 4,6-dehydratase	BC021419	Tgds	-185.681
5419	Mm.27582	1448140_at	Cytokine induced apoptosis inhibitor 1	NM_134141	Ciapin1	-185.753
5865	Mm.28188	1422489_at	Glucosidase 1	NM_020619	Gcs1	-185.773
7352	Mm.30837	1420760_s_at	N-myc downstream regulated gene 1	NM_008681	Ndrl	-186.112
5993	Mm.283879	1423965_at	Cd99 antigen-like 2	BB038546	Mic2l1	-186.13
529	Mm.12723	1431429_a_at	ADP-ribosylation factor-like 4	AK006286	Arl4	-186.146
7483	Mm.314721	1416658_at	Frizzled-related protein	U91905	Frzb	-186.169
8492	Mm.3520	1449998_at	NK-3 transcription factor, locus 1 (Drosophila)	NM_010921	Nkx3-1	-186.283
10438	Mm.7420	1423221_at	Tubulin, beta 4	AK013717	Tubb4	-186.416
5426	Mm.275864	1416590_a_at	RAB34, member of RAS oncogene family	AF327929	Rab34	-186.432
9478	Mm.443	1419253_at	Methylenetetrahydrofolate dehydrogenase (NAD+ dependent), methenyltetrahydrofolate cyclohydrolase	BG076333	Mthfd2	-186.498
5245	Mm.2740	1450791_at	Natriuretic peptide precursor type B	NM_008726	Nppb	-186.515
727	Mm.1347	1418939_at	H2.0-like homeo box 1 (Drosophila)	NM_008250	Hlx1	-186.568
10689	Mm.87246	1422889_at	Protocadherin 18	BM218630	Pcdh18	-186.595
8335	Mm.34608	1421014_a_at	RIKEN cDNA 2810433H14 gene	BC023398	Clybl	-186.616
9785	Mm.4757	1451191_at	Cellular retinoic acid binding protein II	BC018397	Crabp2	-186.664
3705	Mm.24615	1416255_at	Gap junction membrane channel protein alpha 4	AF216832	Gja4	-186.735
6891	Mm.29619	1428141_at	Golgi associated, gamma adaptin ear containing, ARF binding protein 2	AK004632	Gga2	-186.882
900	Mm.142455	1417392_a_at	Solute carrier family 7 (cationic amino acid transporter, y+ system), member 7	NM_011405	Slc7a7	-186.956
5618	Mm.27816	1460180_at	G elongation factor, mitochondrial 2	NM_010422	Hexb	-187
539	Mm.127731	1424556_at	Pyrroline-5-carboxylate reductase 1	BC006727	Pycr1	-187.037
759	Mm.137021	1423340_at	Transcription factor AP-2 beta	AV334599	Tcfap2b	-187.242
6971	Mm.297371	1422068_at	POU domain, class 3, transcription factor 1	NM_011141	Pou3f1	-187.283
1775	Mm.1870	1418296_at	FXYD domain-containing ion transport regulator 5	NM_008761	Fxyd5	-187.306
979	Mm.14501	1416792_at	Protein phosphatase 1G (formerly 2C), magnesium-dependent, gamma isoform	NM_008014	Ppm1g	-187.319
8376	Mm.347441	1418876_at	Forkhead box D1	BB662927	Foxd1	-187.353
5398	Mm.275572	1426867_at	Doublesex and mab-3 related transcription factor 2	BC027669	Dmrt2	-187.472
7260	Mm.304247	1429038_at	RIKEN cDNA 1500034J01 gene	BI904336	1500034J01Rik	-187.477
432	Mm.1213	1419677_at	Mannan-binding lectin serine protease 1	NM_008555	Masp1	-187.553
260	Mm.10728	1418551_at	Myosin binding protein C, cardiac	NM_008653	Mybpc3	-187.579
1221	Mm.156895	1424760_a_at	SET and MYND domain containing 2	BC023119	Smyd2	-187.618
5736	Mm.280068	1416389_a_at	Chromosome condensation 1-like	NM_134083	Chc1l	-187.632
3592	Mm.243802	1424890_at	RIKEN cDNA 4833418N17 gene	U88064	Bnc1	-187.653
5701	Mm.279690	1448254_at	Pleiotrophin	BC002064	Ptn	-187.721
4191	Mm.254493	1421426_at	Hedgehog-interacting protein	NM_020259	Hhip	-187.721
1465	Mm.168789	1417649_at	Cyclin-dependent kinase inhibitor 1C (P57)	NM_009876	Cdkn1c	-187.763
333	Mm.113787	1417862_at	RIKEN cDNA A830059I20 gene	NM_021427	A830059I20Rik	-187.793
3043	Mm.22701	1456322_at	Growth arrest specific 1	BE951928	Gas1	-187.8
9930	Mm.5079	1416761_at	Hydroxysteroid 11-beta dehydrogenase 2	BC014753	Hsd11b2	-187.829
1369	Mm.16110	1416492_at	Cyclin E1	NM_007633	Ccne1	-187.834
3772	Mm.247073	1452514_a_at	Kit oncogene	X65997	Kit	-187.857
2960	Mm.223980	1426247_at	FERM, RhoGEF (Arhgef) and pleckstrin domain protein 1 (chondrocyte-derived)	BG060677	Farp1	-187.915
3071	Mm.2277	1418365_at	Cathepsin H	NM_007801	Ctsh	-187.92
2985	Mm.22515	1450990_at	RIKEN cDNA D230050J18 gene	AW107802	Gpc3	-187.981
9541	Mm.45127	1424528_at	Cell growth regulator with EF hand domain 1	BC023116	Cgref1	-188.016
5162	Mm.273049	1448698_at	Cyclin D1	NM_007631	Ccnd1	-188.148
4497	Mm.260098	1452298_a_at	Myosin Vb	AW546331	Myo5b	-188.167
3813	Mm.247636	1422580_at	Myosin, light polypeptide 4	NM_010858	Myl4	-188.174
8019	Mm.334160	1451342_at	Spondin 1, (f-spondin) extracellular matrix protein	BC020531	Spon1	-188.214
602	Mm.129265	1452484_at	Carbonic anhydrase 7	AF291660	Car7	-188.223
9586	Mm.45558	1424617_at	Interferon-induced protein 35	BC008158	Ifi35	-188.237
5350	Mm.275149	1426288_at	Low density lipoprotein receptor-related protein 4	AF247637	Lrp4	-188.28
7362	Mm.3089	1434237_at	Uroplakin 3B	BQ084786	Upk3b	-188.301
853	Mm.14092	1416693_at	Forkhead box C2	NM_013519	Foxc2	-188.312
3068	Mm.227583	1452363_a_at	ATPase, Ca++ transporting, cardiac muscle, slow twitch 2	AA245637	Atp2a2	-188.316
114	Mm.10279	1420991_at	Ankyrin repeat domain 1 (cardiac muscle)	AK009959	Ankrd1	-188.317
2153	Mm.20271	1422831_at	RIKEN cDNA D330023I04 gene	NM_010181	Fbn2	-188.389
3197	Mm.233880	1424842_a_at	Rho GTPase activating protein 24	BC025502	Arhgap24	-188.4
7971	Mm.333048	1424374_at	GTPase, IMAP family member 4	BC005577	Gimap4	-188.407
4336	Mm.257629	1434195_at	Protease, serine, 35	BB042892	Prss35	-188.429
1144	Mm.154144	1419549_at	Arginase 1, liver	NM_007482	Arg1	-188.43
10893	Mm.98232	1448748_at	Pleckstrin	AF181829	Plek	-188.506
4993	Mm.271670	1418194_at	UDP-N-acetyl-alpha-D-galactosamine:polypeptide N-acetylgalactosaminyltransferase 10	BG965198	Galnt10	-188.529
3570	Mm.24283	1427480_at	Liver-expressed antimicrobial peptide 2	AA571276	Leap2	-188.549
7149	Mm.30063	1428079_at	Fibrinogen, B beta polypeptide	AK011118	Fgb	-188.681
5065	Mm.272120	1416561_at	Glutamic acid decarboxylase 1	AF326547	Gad1	-188.721
4477	Mm.259751	1416610_a_at	Chloride channel 3	NM_007711	Clcn3	-188.775
1875	Mm.193072	1425828_at	NK6 transcription factor related, locus 1 (Drosophila)	AF357883	Nkx6-1	-188.832
9620	Mm.4593	1448769_at	UDP-galactose translocator 2	NM_016752	Slc35b1	-188.914
51	Mm.101153	1421072_at	Iroquois related homeobox 5 (Drosophila)	NM_018826	Irx5	-188.927
8921	Mm.382	1415691_at	Discs, large homolog 1 (Drosophila)	BQ176806	Dlgh1	-188.965
4678	Mm.2632	1416503_at	Latexin	NM_016753	Lxn	-188.976
6272	Mm.288642	1425526_a_at	Paired related homeobox 1	L06502	Prrx1	-188.988
9480	Mm.44379	1450813_a_at	Troponin I, skeletal, slow 1	NM_021467	Tnni1	-188.995
4730	Mm.265552	1424194_at	CDNA sequence BC025872	BC025872	BC025872	-189.011
6424	Mm.29027	1416114_at	SPARC-like 1 (mast9, hevin)	NM_010097	Sparcl1	-189.013
4692	Mm.263847	1418374_at	FXYD domain-containing ion transport regulator 3	NM_008557	Fxyd3	-189.028
9061	Mm.39856	1452190_at	Prolylcarboxypeptidase (angiotensinase C)	AK011112	Prcp	-189.052
2549	Mm.213408	1448361_at	Tetratricopeptide repeat domain 3	BB833716	Ttc3	-189.072
8148	Mm.33897	1423013_at	Forkhead box F1a	NM_010426	Foxf1a	-189.124
321	Mm.112765	1450173_at	Receptor (TNFRSF)-interacting serine-threonine kinase 2	NM_138952	Ripk2	-189.147
2705	Mm.21762	1452230_at	DnaJ (Hsp40) homolog, subfamily C, member 10	AV114239	Dnajc10	-189.155
5182	Mm.273175	1417828_at	Aquaporin 8	NM_007474	Aqp8	-189.182
5922	Mm.282641	1451141_at	CDNA sequence BC004636	BC004636	BC004636	-189.196
7998	Mm.33351	1424911_a_at	Lysozyme-like 4	BC024932	Lyzl4	-189.221
8293	Mm.344095	1427020_at	Scavenger receptor class A, member 3	BC026446	Scara3	-189.227
5403	Mm.275608	1448665_at	Dystrophin, muscular dystrophy	NM_007868	Dmd	-189.235
1368	Mm.161014	1418384_at	RIKEN cDNA 6720473G16 gene	BC024334	9430083G14Rik	-189.245
5167	Mm.273081	1424243_at	CDNA sequence BC016198	AK005797	BC016198	-189.285
7621	Mm.321648	1422592_at	DNA segment, KIST 4	NM_008729	Catnd2	-189.31
3601	Mm.24400	1424445_at	Transmembrane 4 superfamily member 5	BC010782	Tm4sf5	-189.313
3796	Mm.247470	1418726_a_at	Troponin T2, cardiac	NM_011619	Tnnt2	-189.329
6177	Mm.287052	1422545_at	T-box 2	NM_009324	Tbx2	-189.34
6620	Mm.292056	1428082_at	Acyl-CoA synthetase long-chain family member 5	AK006541	Acsl5	-189.406
8419	Mm.34797	1448326_a_at	Cellular retinoic acid binding protein I	NM_013496	Crabp1	-189.437
8064	Mm.335350	1423477_at	Zinc finger protein of the cerebellum 1	BB361162	Zic1	-189.453
3102	Mm.229109	1419572_a_at	ATP-binding cassette, sub-family D (ALD), member 4	NM_008992	Abcd4	-189.5
2266	Mm.206737	1450454_at	Torsin family 3, member A	NM_023141	Tor3a	-189.506
7213	Mm.30219	1417278_a_at	Naked cuticle 1 homolog (Drosophila)	NM_027280	Nkd1	-189.55
2552	Mm.2135	1450995_at	Folate receptor 1 (adult)	BG245669	Folr1	-189.553
1570	Mm.1775	1448180_a_at	Hematological and neurological expressed sequence 1	NM_008258	Hn1	-189.598
762	Mm.1371	1420389_at	Paired box gene 3	NM_008781	Pax3	-189.605
9297	Mm.41974	1449566_at	NK2 transcription factor related, locus 5 (Drosophila)	NM_008700	Nkx2-5	-189.626
10850	Mm.945	1418539_a_at	Protein tyrosine phosphatase, receptor type, E	U35368	Ptpre	-189.7
8625	Mm.358667	1418187_at	Receptor (calcitonin) activity modifying protein 2	AF146523	Ramp2	-189.707
6176	Mm.287037	1422655_at	Patched homolog 2	NM_008958	Ptch2	-189.716
1535	Mm.174133	1449907_at	Beta-carotene 15,15'-monooxygenase	NM_021486	Bcmo1	-189.733
6506	Mm.290941	1419766_at	SNF1-like kinase	NM_010831	Snf1lk	-189.738
4200	Mm.254663	1418643_at	Transmembrane 4 superfamily member 13	BB807707	Tm4sf13	-189.77
4074	Mm.25203	1452196_a_at	NCK-associated protein 1	BC003962	Nckap1	-189.773
9133	Mm.40802	1452091_a_at	RNA binding motif protein 28	BM228459	Rbm28	-189.789
1769	Mm.18651	1423523_at	Aminoadipate-semialdehyde synthase	BF687395	Aass	-189.816
8249	Mm.34242	1427893_a_at	Phosphomevalonate kinase	BI713896	Pmvk	-189.83
2876	Mm.22119	1448620_at	Fc receptor, IgG, low affinity III	NM_010188	Fcgr3	-189.83
9841	Mm.4880	1423286_at	Cerebellin 1 precursor protein	AA016422	Cbln1	-189.83
112	Mm.102756	1422836_at	Muscleblind-like 3 (Drosophila)	NM_134163	Mbnl3	-189.83
9291	Mm.41940	1430274_a_at	STARD3 N-terminal like	AK018331	Stard3nl	-189.872
6394	Mm.290003	1448826_at	Myosin, heavy polypeptide 6, cardiac muscle, alpha	BB481540	Myh6	-189.887
367	Mm.116858	1451665_a_at	Adaptor-related protein complex AP-4, sigma 1	BC001985	Ap4s1	-189.897
4355	Mm.2580	1415943_at	Syndecan 1	BI788645	Sdc1	-189.92
7849	Mm.3304	1416107_at	Neuron specific gene family member 2	NM_008741	Nsg2	-189.948
973	Mm.14455	1415871_at	Transforming growth factor, beta induced	NM_009369	Tgfbi	-189.952
1592	Mm.178973	1418278_at	Apolipoprotein C-III	BC021776	Apoc3	-189.975
10879	Mm.971	1416729_at	Plasminogen	NM_008877	Plg	-190.033
10798	Mm.90071	1427085_at	RIKEN cDNA 2810432D09 gene	AJ293897	2810432D09Rik	-190.04
4955	Mm.27086	1422552_at	Reprimo, TP53 dependent G2 arrest mediator candidate	NM_023396	Rprm	-190.071
3834	Mm.247838	1427375_at	RNA (guanine-9-) methyltransferase domain containing 2	BB198308	Rg9mtd2	-190.093
6748	Mm.2941	1419399_at	RIKEN cDNA C230076A16 gene	AW553649	2010015P12Rik	-190.123
6435	Mm.290421	1427682_a_at	Early growth response 2	X06746	Egr2	-190.126
1510	Mm.172720	1416234_at	Expressed sequence AA959742	AW476171	AA959742	-190.148
1575	Mm.177724	1416766_at	RIKEN cDNA 2810484M10 gene	NM_133684	2810484M10Rik	-190.177
1726	Mm.18443	1449067_at	Solute carrier family 2 (facilitated glucose transporter), member 2	NM_031197	Slc2a2	-190.187
6004	Mm.28405	1416041_at	Serum/glucocorticoid regulated kinase	NM_011361	Sgk	-190.207
9807	Mm.4807	1448873_at	Occludin	NM_008756	Ocln	-190.223
1164	Mm.154660	1415806_at	Plasminogen activator, tissue	NM_008872	Plat	-190.264
9543	Mm.45141	1417665_a_at	Cleavage and polyadenylation specific factor 1	NM_053193	Cpsf1	-190.27
3355	Mm.2374	1419411_at	Tachykinin 2	NM_009312	Tac2	-190.302
6131	Mm.28638	1422644_at	SH3-binding domain glutamic acid-rich protein	NM_015825	Sh3bgr	-190.308
10313	Mm.6799	1419184_a_at	Four and a half LIM domains 2	NM_010212	Fhl2	-190.382
7801	Mm.3294	1451242_a_at	Protein phosphatase 5, catalytic subunit	BC003744	Ppp5c	-190.394
7026	Mm.298199	1418538_at	KDEL (Lys-Asp-Glu-Leu) endoplasmic reticulum protein retention receptor 3	NM_134090	Kdelr3	-190.414
5752	Mm.280230	1424048_a_at	NAD(P)H:quinone oxidoreductase type 3, polypeptide A2	BC024618	Nqo3a2	-190.415
3343	Mm.236928	1427072_at	START domain containing 8	BM119481	Stard8	-190.442
3689	Mm.24593	1448100_at	RIKEN cDNA 4833439L19 gene	NM_133797	4833439L19Rik	-190.516
6878	Mm.29608	1452673_at	RAN binding protein 3	BF467250	Ranbp3	-190.523
9172	Mm.4128	1423586_at	AXL receptor tyrosine kinase	AA500897	Axl	-190.624
9656	Mm.46181	1434927_at	Heat shock protein family, member 7 (cardiovascular)	BM124741	Hspb7	-190.641
9806	Mm.4802	1420604_at	Homeo box gene expressed in ES cells	NM_010420	Hesx1	-190.648
2184	Mm.203921	1448817_at	OTU domain, ubiquitin aldehyde binding 1	NM_134150	Otub1	-190.657
482	Mm.124316	1451790_a_at	Tissue factor pathway inhibitor	AF004833	Tfpi	-190.665
6341	Mm.289441	1450014_at	Claudin 1	NM_016674	Cldn1	-190.693
9013	Mm.39095	1422987_at	Netrin 1	NM_008744	Ntn1	-190.716
5131	Mm.272712	1448500_a_at	RIKEN cDNA 2810038K19 gene	NM_023684	Lime1	-190.749
3044	Mm.22702	1421912_at	Solute carrier family 23 (nucleobase transporters), member 1	AA276202	Slc23a1	-190.817
4139	Mm.2531	1421524_at	Cripto, FRL-1, cryptic family 1	NM_007685	Cfc1	-190.826
5077	Mm.272230	1426855_at	DNA segment, Chr 10, ERATO Doi 610, expressed	AK010452	D10Ertd610e	-190.836
69	Mm.101650	1427044_a_at	Amphiphysin	BQ177140	Amph	-190.878
9129	Mm.40740	1450214_at	Adenosine A2b receptor	NM_007413	Adora2b	-190.951
6376	Mm.289818	1424360_at	RNA binding motif protein 13	BB467190	Rbm13	-190.97
2185	Mm.203928	1450880_at	Mitochondrial ribosomal protein L16	AK004034	Mrpl16	-190.972
1619	Mm.180189	1422677_at	Diacylglycerol O-acyltransferase 2	AK002443	Dgat2	-190.987
4802	Mm.267377	1415964_at	Stearoyl-Coenzyme A desaturase 1	NM_009127	Scd1	-191.009
10843	Mm.938	1422833_at	Forkhead box A2	NM_010446	Foxa2	-191.072
861	Mm.141083	1426334_a_at	BCL2-like 11 (apoptosis facilitator)	AF032460	Bcl2l11	-191.09
4176	Mm.254067	1451721_a_at	Response to metastatic cancers 1	M15848	H2-Ab1	-191.109
6186	Mm.287178	1416052_at	Phosphoribosyl pyrophosphate synthetase 1	AK011304	Prps1	-191.137
7713	Mm.32595	1426517_at	Guanine nucleotide binding protein, alpha z subunit	AI326356	Gnaz	-191.173
4340	Mm.257762	1428389_s_at	WD repeat domain 43	AK012043	Wdr43	-191.183
5509	Mm.276669	1417700_at	Rab38, member of RAS oncogene family	NM_028238	Rab38	-191.199
1504	Mm.17235	1460318_at	Cysteine and glycine-rich protein 3	NM_013808	Csrp3	-191.204
10911	Mm.993	1416144_a_at	DEAH (Asp-Glu-Ala-His) box polypeptide 15	BC003745	Dhx15	-191.206
4217	Mm.255026	1422478_a_at	Acetyl-Coenzyme A synthetase 2 (ADP forming)	NM_019811	Acas2	-191.22
9116	Mm.40573	1422290_at	5-hydroxytryptamine (serotonin) receptor 1D	NM_008309	Htr1d	-191.247
2112	Mm.20108	1418858_at	Aldehyde oxidase 3	NM_023617	Aox3	-191.255
5999	Mm.283968	1423946_at	PDZ and LIM domain 2	BC024556	Pdlim2	-191.256
2170	Mm.20348	1423516_a_at	Nidogen 2	BB781435	Nid2	-191.291
8848	Mm.374836	1427975_at	RIKEN cDNA 2210403B10 gene	AK008807	2210403B10Rik	-191.293
8331	Mm.3459	1418174_at	D site albumin promoter binding protein	BC018323	Dbp	-191.305
4288	Mm.256509	1417127_at	Homeo box, msh-like 1	BC016426	Msx1	-191.361
7342	Mm.307846	1448398_s_at	Ribosomal protein L22	NM_009079	Rpl22	-191.375
6028	Mm.28452	1448726_at	Small nuclear RNA activating complex, polypeptide 2	NM_133968	Snapc2	-191.415
6472	Mm.290690	1424788_at	CDNA sequence BC021438	BC021438	BC021438	-191.424
4407	Mm.258930	1452393_at	Expressed sequence AI597013	BB014626	AI597013	-191.425
9158	Mm.4114	1425364_a_at	Solute carrier family 3 (activators of dibasic and neutral amino acid transport), member 2	U25708	Slc3a2	-191.443
137	Mm.103427	1435586_at	RIKEN cDNA A730042J05 gene	BB309550	A730042J05Rik	-191.482
6291	Mm.28876	1423924_s_at	Transmembrane 4 superfamily member 14	BC025568	Tspan14	-191.491
9098	Mm.40323	1424007_at	Growth differentiation factor 10	L42114	Gdf10	-191.509
3447	Mm.24003	1454984_at	RIKEN cDNA A230075M04 gene	AV246615	A230075M04Rik	-191.549
5663	Mm.27908	1423379_at	Nuclear factor of activated T-cells, cytoplasmic, calcineurin-dependent 4	BF227641	Nfatc4	-191.57
5707	Mm.279741	1448754_at	Retinol binding protein 1, cellular	NM_011254	Rbp1	-191.606
9997	Mm.52526	1426223_at	RIKEN cDNA 2810439F02 gene	BC020021	2810439F02Rik	-191.612
1921	Mm.1956	1426255_at	Neurofilament, light polypeptide	M20480	Nefl	-191.632
8599	Mm.358597	1420342_at	Ganglioside-induced differentiation-associated-protein 10	NM_010268	Gdap10	-191.641
4467	Mm.259653	1426476_at	RAS p21 protein activator 1	AA124924	Rasa1	-191.643
10861	Mm.95452	1417706_at	Alpha-N-acetylglucosaminidase (Sanfilippo disease IIIB)	NM_013792	Naglu	-191.649
8600	Mm.358602	1427552_a_at	Glutathione transferase zeta 1 (maleylacetoacetate isomerase)	AB041613	Gstz1	-191.651
8538	Mm.35511	1417780_at	Longevity assurance homolog 4 (S. cerevisiae)	BB006809	Lass4	-191.654
5463	Mm.276145	1449369_at	Transmembrane protease, serine 2	NM_015775	Tmprss2	-191.714
7864	Mm.330639	1421112_at	NK2 transcription factor related, locus 2 (Drosophila)	NM_010919	Nkx2-2	-191.742
10711	Mm.87532	1422646_at	MAX gene associated	BB315904	Mga	-191.785
10175	Mm.61330	1418426_at	General transcription factor II A, 1-like factor	NM_023630	Gtf2a1lf	-191.826
2052	Mm.19893	1449268_at	Glutamine fructose-6-phosphate transaminase 1	AF334736	Gfpt1	-191.835
1621	Mm.1802	1432331_a_at	Paired related homeobox 2	AK019971	Prrx2	-191.845
5858	Mm.281804	1417600_at	Solute carrier family 15 (H+/peptide transporter), member 2	NM_021301	Slc15a2	-191.857
6791	Mm.294740	1437103_at	RIKEN cDNA C330012H03 gene	AV293532	C330012H03Rik	-191.871
3909	Mm.24887	1424265_at	N-acetylneuraminate pyruvate lyase	BC022734	Npl	-191.913
1810	Mm.1894	1449130_at	CD1d1 antigen	NM_007639	Cd1d1	-191.921
836	Mm.140340	1418095_at	Small muscle protein, X-linked	NM_025357	Smpx	-191.922
7080	Mm.299381	1448736_a_at	Hypoxanthine guanine phosphoribosyl transferase 1	NM_013556	Hprt1	-191.937
9203	Mm.41475	1418292_at	ArsA (bacterial) arsenite transporter, ATP-binding, homolog 1	NM_019652	Asna1	-191.99
6402	Mm.290046	1450246_at	Fucosyltransferase 2	NM_018876	Fut2	-191.996
5102	Mm.272457	1428005_at	RIKEN cDNA 1300013F15 gene	AA958845	1300013F15Rik	-191.997
824	Mm.1401	1448710_at	Chemokine (C-X-C motif) receptor 4	D87747	Cxcr4	-192.021
9716	Mm.46497	1416700_at	Ras homolog gene family, member E	BC009002	Rhoe	-192.027
8136	Mm.338613	1450236_at	Forkhead box O3a	NM_019740	Foxo3a	-192.036
5958	Mm.283273	1423259_at	Inhibitor of DNA binding 4	BB121406	Idb4	-192.036
1294	Mm.158700	1427256_at	Chondroitin sulfate proteoglycan 2	BM251152	Cspg2	-192.055
3894	Mm.24867	1451573_a_at	Syntaxin 4A (placental)	BC011491	Stx4a	-192.065
10263	Mm.65337	1424037_at	Inositol 1,4,5-trisphosphate 3-kinase A	BC027291	Itpka	-192.067
7531	Mm.3172	1416522_a_at	Gene rich cluster, C10 gene	NM_013535	Grcc10	-192.083
6214	Mm.28777	1423725_at	Plastin 3 (T-isoform)	BC005459	Pls3	-192.104
3726	Mm.246424	1434410_at	CDNA sequence BC043118	AV276428	BC043118	-192.111
10488	Mm.7821	1418412_at	Tumor protein D52-like 1	NM_009413	Tpd52l1	-192.123
3199	Mm.233903	1423506_a_at	Neuronatin	AV218841	Nnat	-192.161
1256	Mm.157711	1419680_a_at	ElaC homolog 2 (E. coli)	NM_023479	Elac2	-192.171
7665	Mm.323554	1417965_at	Pleckstrin homology domain containing, family A (phosphoinositide binding specific) member 1	NM_133942	Plekha1	-192.173
6173	Mm.28700	1420673_a_at	Acyl-Coenzyme A oxidase 2, branched chain	NM_053115	Acox2	-192.194
7182	Mm.30145	1425702_a_at	Ectonucleotide pyrophosphatase/phosphodiesterase 5	BC011294	Enpp5	-192.213
3375	Mm.238044	1418517_at	Iroquois related homeobox 3 (Drosophila)	NM_008393	Irx3	-192.23
834	Mm.1403	1421385_a_at	Myosin VIIa	NM_008663	Myo7a	-192.232
2987	Mm.2252	1429183_at	Plakophilin 2	AK005020	Pkp2	-192.242
7012	Mm.29798	1416072_at	CD34 antigen	NM_133654	Cd34	-192.256
890	Mm.141936	1454159_a_at	Insulin-like growth factor binding protein 2	AK011784	Igfbp2	-192.264
3607	Mm.244078	1425321_a_at	Calmin	AB059644	Clmn	-192.272
9310	Mm.42016	1422789_at	Aldehyde dehydrogenase family 1, subfamily A2	NM_009022	Aldh1a2	-192.292
6077	Mm.28541	1428788_at	RIKEN cDNA 1700012G19 gene	W59405	1700012G19Rik	-192.297
9090	Mm.40253	1425772_at	Procollagen, type IV, alpha 4	AF169388	Col4a4	-192.31
3730	Mm.246479	1424086_at	DNA segment, Chr 9, University of California at Los Angeles 1	BC025514	D9Ucla1	-192.344
9384	Mm.4272	1418673_at	Snail homolog 2 (Drosophila)	NM_011415	Snai2	-192.368
10425	Mm.7353	1427768_s_at	Myosin, light polypeptide 3	X67685	Myl3	-192.402
335	Mm.11434	1423809_at	Transcription factor 19	BC004617	Tcf19	-192.406
671	Mm.1318	1423999_at	V-abl Abelson murine leukemia oncogene 1	J02995	Abl1	-192.427
6264	Mm.28853	1420131_s_at	Pituitary tumor-transforming 1 interacting protein	AU018448	Pttg1ip	-192.434
7224	Mm.302399	1422783_a_at	Keratin complex 2, basic, gene 6a	NM_008476	Krt2-6a	-192.435
5964	Mm.28336	1451084_at	Electron transferring flavoprotein, dehydrogenase	BC012522	Etfdh	-192.448
5149	Mm.27291	1422767_at	Bystin-like	BG079188	Bysl	-192.452
2646	Mm.21587	1431208_a_at	Solute carrier family 9 (sodium/hydrogen exchanger), isoform 3 regulator 2	BF468098	Slc9a3r2	-192.463
7099	Mm.299774	1426873_s_at	Junction plakoglobin	BI525123	Jup	-192.474
2088	Mm.200499	1421900_at	Eukaryotic translation initiation factor 2 alpha kinase 1	BB077436	Eif2ak1	-192.492
4937	Mm.27054	1435417_at	Expressed sequence AI464131	BG063189	AI464131	-192.516
4555	Mm.260768	1418090_at	Expressed sequence AI607903	NM_032398	Plvap	-192.559
7692	Mm.325307	1420867_at	RIKEN cDNA 1110032D12 gene	BB609648	1110032D12Rik	-192.579
9416	Mm.4352	1418237_s_at	Procollagen, type XVIII, alpha 1	NM_009929	Col18a1	-192.6
5627	Mm.278458	1448184_at	FK506 binding protein 1a	AF483488	Fkbp1a	-192.606
4663	Mm.262589	1449305_at	Coagulation factor X	NM_007972	F10	-192.618
3398	Mm.23879	1451436_at	Sno, strawberry notch homolog 1 (Drosophila)	BC023136	Sbno1	-192.636
10552	Mm.80685	1427338_at	Ciliary rootlet coiled-coil, rootletin	BC027090	Crocc	-192.638
6367	Mm.289682	1421100_a_at	Disabled homolog 1 (Drosophila)	NM_010014	Dab1	-192.691
10574	Mm.8245	1460227_at	Tissue inhibitor of metalloproteinase 1	BC008107	Timp1	-192.715
10337	Mm.68999	1424555_at	RIKEN cDNA 9430015G10 gene	BC004010	9430015G10Rik	-192.719
4389	Mm.258622	1419093_at	Tryptophan 2,3-dioxygenase	AI098840	Tdo2	-192.72
5069	Mm.27217	1418998_at	Kynurenine 3-monooxygenase (kynurenine 3-hydroxylase)	NM_133809	Kmo	-192.745
10873	Mm.9654	1419333_at	RIKEN cDNA 1110008J03 gene	NM_029096	1110008J03Rik	-192.769
8569	Mm.35705	1449353_at	Wild-type p53-induced gene 1	NM_009517	Wig1	-192.793
8991	Mm.3894	1415951_at	FK506 binding protein 10	NM_010221	Fkbp10	-192.798
6161	Mm.286830	1450860_at	Leucine aminopeptidase 3	AK010384	Lap3	-192.825
10904	Mm.99	1448226_at	Ribonucleotide reductase M2	NM_009104	Rrm2	-192.843
6383	Mm.28989	1460647_a_at	Nuclear receptor subfamily 2, group F, member 6	NM_010150	Nr2f6	-192.847
10885	Mm.976	1417429_at	Flavin containing monooxygenase 1	BC011229	Fmo1	-192.849
1264	Mm.15801	1417109_at	Tubulointerstitial nephritis antigen-like	BC005738	Tinagl	-192.856
3870	Mm.24838	1424262_at	RIKEN cDNA 2810003C17 gene	BC024599	2810003C17Rik	-192.917
9400	Mm.43278	1425784_a_at	Olfactomedin 1	D78264	Olfm1	-192.922
5276	Mm.274360	1420620_a_at	Ring finger protein 13	NM_011883	Rnf13	-192.938
2437	Mm.210745	1426236_a_at	RIKEN cDNA 5830403L16 gene	AI391218	Glul	-192.941
3628	Mm.244353	1450265_at	MAD homolog 9 (Drosophila)	NM_019483	Smad9	-192.942
5296	Mm.274540	1423802_at	CaM kinase-like vesicle-associated	BC017634	Camkv	-192.946
10357	Mm.7013	1415737_at	Riboflavin kinase	NM_019437	Rfk	-192.951
767	Mm.137268	1423146_at	Hairy and enhancer of split 5 (Drosophila)	AV337579	Hes5	-192.951
8654	Mm.358803	1416106_at	RIKEN cDNA 1110001A12 gene	NM_029571	1110001A12Rik	-192.98
7426	Mm.311974	1460411_s_at	Expressed sequence AW548124	BC022157	AW548124	-192.983
2925	Mm.222536	1450353_at	Solute carrier family 25 (mitochondrial carrier, peroxisomal membrane protein), member 17	NM_021376	MGI:1931461	-192.998
2982	Mm.225096	1422444_at	Integrin alpha 6	BM935811	Itga6	-193.015
4532	Mm.260512	1451568_at	RIKEN cDNA A630054L15 gene	BC025603	A630054L15Rik	-193.034
4300	Mm.256765	1427705_a_at	Ubiquitin-conjugating enzyme E2D 3 (UBC4/5 homolog, yeast)	L28118	Nfkb1	-193.034
3484	Mm.24056	1424091_at	Expressed sequence AI449175	BC010277	AI449175	-193.036
7530	Mm.317186	1422619_at	Phosphatidic acid phosphatase 2a	NM_008903	Ppap2a	-193.04
8914	Mm.38151	1418372_at	Adenylosuccinate lyase	NM_009634	Adsl	-193.042
5092	Mm.272368	1416326_at	Cysteine-rich protein 1 (intestinal)	NM_007763	Crip1	-193.042
7450	Mm.313185	1423682_a_at	Cell division cycle associated 4	AF322238	Cdca4	-193.058
236	Mm.1061	1449108_at	Ferredoxin 1	D43690	Fdx1	-193.06
16	Mm.100144	1421375_a_at	S100 calcium binding protein A6 (calcyclin)	NM_011313	S100a6	-193.136
3453	Mm.240076	1416545_at	Zinc finger, DHHC domain containing 7	NM_133967	Zdhhc7	-193.157
6133	Mm.286394	1449054_a_at	Poly(rC) binding protein 4	NM_021567	Pcbp4	-193.157
3673	Mm.2454	1418460_at	SH3 domain protein D19	NM_012059	Sh3d19	-193.16
1232	Mm.157091	1418128_at	Adenylate cyclase 6	NM_007405	Adcy6	-193.169
7543	Mm.3177	1419386_at	Lymphocyte antigen 64	NM_010739	Ly64	-193.211
8708	Mm.36526	1422804_at	Serine (or cysteine) proteinase inhibitor, clade B, member 6b	NM_011454	Serpinb6b	-193.224
5298	Mm.274553	1417116_at	Solute carrier family 6 (neurotransmitter transporter, creatine), member 8	BG069516	Slc6a8	-193.235
2569	Mm.21435	1420644_a_at	Sec61, alpha subunit 2 (S. cerevisiae)	NM_021305	Sec61a2	-193.235
2734	Mm.21846	1423461_a_at	Ubiquitin-like 3	AV328436	Ubl3	-193.266
5680	Mm.279361	1416156_at	Vinculin	NM_009502	Vcl	-193.267
578	Mm.128733	1450839_at	DNA segment, human D4S114	D45203	D0H4S114	-193.27
7736	Mm.327442	1452024_a_at	LIM domain binding 1	AF030333	Ldb1	-193.279
6595	Mm.291831	1418050_at	Glycosylphosphatidylinositol specific phospholipase D1	NM_008156	Gpld1	-193.287
7860	Mm.330536	1448060_at	Sema domain, transmembrane domain (TM), and cytoplasmic domain, (semaphorin) 6D	BF536780	Sema6d	-193.31
8874	Mm.376094	1450573_at	Anti-Mullerian hormone	NM_007445	Amh	-193.339
357	Mm.116721	1423290_at	Hypoxia up-regulated 1	BM231738	Hyou1	-193.339
9608	Mm.4578	1418496_at	Forkhead box A1	NM_008259	Foxa1	-193.365
8311	Mm.34489	1426539_at	Ubiquitin specific protease 11	AI117611	Usp11	-193.366
249	Mm.10693	1422240_s_at	Small proline-rich protein 2H	NM_011474	Sprr2h	-193.369
9713	Mm.46484	1417206_at	Uroporphyrinogen decarboxylase	NM_009478	Urod	-193.377
3367	Mm.237941	1421048_a_at	Yippee-like 1 (Drosophila)	NM_023249	Ypel1	-193.378
10036	Mm.55143	1417312_at	Dickkopf homolog 3 (Xenopus laevis)	AK004853	Dkk3	-193.38
3545	Mm.24210	1425764_a_at	Branched chain aminotransferase 2, mitochondrial	AF031467	Bcat2	-193.387
4594	Mm.261329	1450013_at	RIKEN cDNA 2900073G15 gene	NM_026064	2900073G15Rik	-193.388
2691	Mm.217256	1434038_at	DnaJ (Hsp40) homolog, subfamily C, member 13	BQ174089	Dnajc13	-193.393
6314	Mm.28908	1416094_at	A disintegrin and metalloproteinase domain 9 (meltrin gamma)	NM_007404	Adam9	-193.4
8341	Mm.34644	1418790_at	Zinc finger protein 312	NM_080433	Zfp312	-193.413
2728	Mm.21830	1417928_at	PDZ and LIM domain 4	NM_019417	Pdlim4	-193.435
513	Mm.12616	1419162_s_at	DnaJ (Hsp40) homolog, subfamily C, member 3	BE624323	Dnajc3	-193.444
4121	Mm.252843	1429219_at	RIKEN cDNA 1200009F10 gene	AK004670	1200009F10Rik	-193.457
9851	Mm.4913	1421365_at	Follistatin	NM_008046	Fst	-193.458
5716	Mm.27984	1417896_at	Tight junction protein 3	NM_013769	Tjp3	-193.463
8286	Mm.34399	1427923_at	Zinc metalloproteinase, STE24 homolog (S. cerevisiae)	BM233793	Zmpste24	-193.467
5640	Mm.278597	1417474_at	RIKEN cDNA 1500035H01 gene	NM_023831	1500035H01Rik	-193.474
5731	Mm.279993	1424264_at	Mediator of RNA polymerase II transcription, subunit 6 homolog (yeast)	BC013096	Med6	-193.483
10	Mm.100068	1425907_s_at	Angiomotin	AF461135	Amot	-193.512
7309	Mm.306511	1418346_at	Insulin-like 6	NM_013754	Insl6	-193.525
5737	Mm.280075	1419398_a_at	Deleted in polyposis 1	NM_007874	Dp1	-193.532
2085	Mm.200423	1434542_at	Glutamic pyruvate transaminase (alanine aminotransferase) 2	BI648645	Gpt2	-193.532
8081	Mm.335830	1454898_s_at	RIKEN cDNA 4833421E05 gene	AU016407	4833421E05Rik	-193.565
5690	Mm.279542	1451604_a_at	Activin A receptor, type II-like 1	BC014291	Acvrl1	-193.576
1498	Mm.171615	1421908_a_at	RIKEN cDNA E430034C17 gene	NM_011544	Tcf12	-193.582
2402	Mm.209650	1450889_at	RIKEN cDNA D830024F11 gene	BB206482	Smarca3	-193.593
6366	Mm.289681	1418349_at	Heparin-binding EGF-like growth factor	L07264	Hbegf	-193.601
7596	Mm.3200	1428780_at	RIKEN cDNA 1300017K07 gene	AK005036	1300017K07Rik	-193.618
10878	Mm.97	1417178_at	SemaF cytoplasmic domain associated protein 2	NM_016867	MGI:1889209	-193.627
845	Mm.140761	1448850_a_at	DnaJ (Hsp40) homolog, subfamily C, member 5	AK012029	Dnajc5	-193.646
8300	Mm.34431	1450947_at	RIKEN cDNA 2610528J11 gene	AK012175	2610528J11Rik	-193.649
6682	Mm.292983	1426231_at	Vitrin	AF454755	Vit	-193.65
9837	Mm.4873	1449863_a_at	Distal-less homeobox 5	NM_010056	Dlx5	-193.654
9465	Mm.44227	1423907_a_at	NADH dehydrogenase (ubiquinone) Fe-S protein 8	BC021616	Ndufs8	-193.675
2089	Mm.200516	1460659_at	Phosphatidylinositol transfer protein, beta	BG975479	Pitpnb	-193.677
10903	Mm.98950	1450125_at	GATA binding protein 5	BB447551	Gata5	-193.7
4484	Mm.259884	1416838_at	Methylmalonyl-Coenzyme A mutase	NM_008650	Mut	-193.718
5028	Mm.27184	1424700_at	Transmembrane protein 38B	BC011072	Tmem38b	-193.734
2067	Mm.19992	1448706_at	Traf and Tnf receptor associated protein	NM_019551	Ttrap	-193.738
8295	Mm.34411	1423747_a_at	Pyruvate dehydrogenase kinase, isoenzyme 1	BC027196	Pdk1	-193.753
45	Mm.101034	1422286_a_at	RIKEN cDNA C230073G13 gene	NM_009372	Tgif	-193.795
8529	Mm.35474	1418105_at	Stathmin-like 4	NM_019675	Stmn4	-193.806
8059	Mm.335196	1418450_at	Immunoglobulin superfamily containing leucine-rich repeat	NM_012043	Islr	-193.809
1648	Mm.181396	1428016_a_at	Ras interacting protein 1	BC028444	Rasip1	-193.821
7325	Mm.307165	1450303_at	Ventral anterior homeobox containing gene 2	NM_011912	Vax2	-193.822
3234	Mm.234832	1417376_a_at	Immunoglobulin superfamily, member 4A	NM_018770	Igsf4a	-193.823
9345	Mm.42170	1420395_a_at	Kinesin family member 9	NM_010628	Kif9	-193.829
3305	Mm.236067	1423606_at	Periostin, osteoblast specific factor	BI110565	Postn	-193.852
7218	Mm.302275	1417253_at	FSHD region gene 1	NM_013522	Frg1	-193.873
8679	Mm.3608	1419271_at	Paired box gene 6	BC011272	Pax6	-193.887
10662	Mm.86759	1424720_at	Mannoside acetylglucosaminyltransferase 4, isoenzyme B	BC026638	Mgat4b	-193.905
5848	Mm.28171	1423936_at	Potassium channel tetramerisation domain containing 5	BF577853	Kctd5	-193.911
7617	Mm.3213	1450383_at	Low density lipoprotein receptor	AF425607	Ldlr	-193.925
2178	Mm.203747	1451987_at	Arrestin, beta 2	BC016642	Arrb2	-193.928
9136	Mm.4083	1448415_a_at	Sema domain, immunoglobulin domain (Ig), short basic domain, secreted, (semaphorin) 3B	NM_009153	Sema3b	-193.93
4641	Mm.262113	1433639_at	RIKEN cDNA 5730593F17 gene	AW548096	5730593F17Rik	-193.933
2672	Mm.21667	1448492_a_at	Proteasome (prosome, macropain) 26S subunit, non-ATPase, 12	BC004694	Psmd12	-193.937
7206	Mm.302013	1424614_at	FGF receptor activating protein 1	BG063931	Frag1	-193.943
4359	Mm.258065	1424807_at	Laminin, alpha 4	BB053010	Lama4	-193.956
9109	Mm.40447	1453486_a_at	Signal peptide, CUB domain, EGF-like 2	BI133839	Scube2	-193.965
9538	Mm.4512	1427912_at	Carbonyl reductase 3	AK003232	Cbr3	-194.003
665	Mm.131606	1428097_at	RIKEN cDNA 2510009E07 gene	AK010940	2510009E07Rik	-194.016
4327	Mm.257316	1448712_at	Choroidermia	NM_018818	Chm	-194.029
3874	Mm.248440	1424354_at	RIKEN cDNA 1110007F12 gene	BC020080	1110007F12Rik	-194.04
8075	Mm.335520	1460285_at	Integrin alpha 9	NM_133721	Itga9	-194.045
6185	Mm.287173	1416773_at	Wee 1 homolog (S. pombe)	NM_009516	Wee1	-194.052
6284	Mm.288734	1453113_at	RIKEN cDNA 2610014F08 gene	BB820363	2610014F08Rik	-194.053
1489	Mm.171335	1415698_at	Golgi phosphoprotein 2	BC011152	Golph2	-194.059
3254	Mm.235137	1416486_at	Small inducible cytokine subfamily E, member 1	NM_007926	Scye1	-194.077
4352	Mm.25793	1418199_at	Hemogen	NM_053149	Hemgn	-194.086
4219	Mm.255045	1416962_at	Chromosome condensation 1	NM_133878	Chc1	-194.087
313	Mm.111904	1418798_s_at	Serine/threonine kinase 23	NM_019684	Stk23	-194.092
9762	Mm.4691	1416808_at	Nidogen 1	X14480	Nid1	-194.135
7457	Mm.3135	1422826_at	Insulin-like growth factor binding protein, acid labile subunit	NM_008340	Igfals	-194.136
1013	Mm.147946	1423430_at	MYB binding protein (P160) 1a	AW228043	Mybbp1a	-194.137
3994	Mm.25059	1450710_at	Jumonji, AT rich interactive domain 2	NM_021878	Jarid2	-194.138
5664	Mm.279103	1421657_a_at	SRY-box containing gene 17	NM_011441	Sox17	-194.151
468	Mm.1237	1417133_at	Peripheral myelin protein	NM_008885	Pmp22	-194.157
10886	Mm.9772	1428051_a_at	Calcium channel, voltage-dependent, L type, alpha 1D subunit	AJ437291	Cacna1d	-194.159
1653	Mm.1815	1416563_at	Cytidine 5'-triphosphate synthase	NM_016748	Ctps	-194.159
4876	Mm.268933	1451427_a_at	EGF-like domain 7	BC024610	Egfl7	-194.171
1094	Mm.1528	1421088_at	Glypican 4	BC006622	Gpc4	-194.187
5632	Mm.278512	1425408_a_at	RIKEN cDNA 2610034M16 gene	BC024774	2610034M16Rik	-194.19
4049	Mm.251483	1448413_at	RIKEN cDNA 2410016O06 gene	NM_023633	2410016O06Rik	-194.191
6130	Mm.286375	1416414_at	Elastin microfibril interfacer 1	NM_133918	Emilin1	-194.197
10332	Mm.6891	1448964_at	S100 calcium binding protein G	NM_009789	S100g	-194.209
4064	Mm.251789	1433671_at	RIKEN cDNA A130022J15 gene	BI149851	A130022J15Rik	-194.233
6316	Mm.289086	1452012_a_at	RIKEN cDNA B130024M06 gene	BC024423	Exosc1	-194.234
3062	Mm.22745	1416750_at	Opioid receptor, sigma 1	NM_011014	Oprs1	-194.238
2927	Mm.222584	1433504_at	Brain glycogen phosphorylase	AW547988	Pygb	-194.244
7215	Mm.30222	1418206_at	Stromal cell-derived factor 2-like 1	NM_022324	Sdf2l1	-194.25
2232	Mm.2053	1417064_at	Jagunal homolog 1 (Drosophila)	NM_026365	Jagn1	-194.255
3958	Mm.249873	1450136_at	CD38 antigen	NM_007646	Cd38	-194.258
2745	Mm.218624	1449579_at	Sh3 domain YSC-like 1	NM_013709	Sh3yl1	-194.26
7663	Mm.323442	1420039_s_at	Chromobox homolog 7	C85667	Cbx7	-194.288
9409	Mm.4341	1417703_at	Poliovirus receptor-related 2	NM_008990	Pvrl2	-194.297
8318	Mm.345385	1424014_at	RIKEN cDNA 2900092E17 gene	BC003932	2900092E17Rik	-194.3
10294	Mm.6672	1419410_at	Basic leucine zipper transcription factor, ATF-like	NM_016767	Batf	-194.306
909	Mm.142718	1422255_at	Potassium voltage-gated channel, shaker-related subfamily, member 4	NM_021275	Kcna4	-194.309
9885	Mm.49902	1420538_at	G protein-coupled receptor, family C, group 5, member D	NM_053118	Gprc5d	-194.322
7784	Mm.328953	1425058_at	Zinc finger protein 472	BC023090	Zfp472	-194.324
216	Mm.104955	1416627_at	Serine protease inhibitor, Kunitz type 1	NM_016907	Spint1	-194.338
5510	Mm.27667	1424514_at	Ring finger protein 126	BC016543	Rnf126	-194.347
5021	Mm.271817	1427781_at	RIKEN cDNA 1110018J12 gene	AJ290944	Usmg2	-194.35
9386	Mm.4283	1423264_at	Block of proliferation 1	BM213936	Bop1	-194.357
2831	Mm.220289	1450223_at	Apoptotic protease activating factor 1	NM_009684	Apaf1	-194.359
9033	Mm.3941	1450908_at	Eukaryotic translation initiation factor 4E	BB406487	Eif4e	-194.359
3023	Mm.226595	1419722_at	Protease, serine, 19 (neuropsin)	NM_008940	Prss19	-194.367
4287	Mm.2565	1415925_a_at	Nucleoporin 62	NM_053074	Nup62	-194.367
4471	Mm.259673	1423176_at	Transducer of ErbB-2.1	BQ266486	Tob1	-194.372
7024	Mm.29815	1423667_at	Methionine adenosyltransferase II, alpha	BC003451	Mat2a	-194.376
5939	Mm.282863	1415864_at	2,3-bisphosphoglycerate mutase	NM_007563	Bpgm	-194.399
7383	Mm.309617	1422313_a_at	Insulin-like growth factor binding protein 5	NM_010518	Igfbp5	-194.41
9032	Mm.394	1448862_at	Intercellular adhesion molecule 2	NM_010494	Icam2	-194.416
9118	Mm.40621	1424851_at	Coiled-coil-helix-coiled-coil-helix domain containing 5	BE991735	Chchd5	-194.428
410	Mm.119162	1448151_at	ELAV (embryonic lethal, abnormal vision, Drosophila)-like 1 (Hu antigen R)	BC016194	Elavl1	-194.441
8284	Mm.343951	1421287_a_at	Platelet/endothelial cell adhesion molecule 1	NM_008816	Pecam1	-194.456
7972	Mm.333050	1449220_at	GTPase, IMAP family member 3	NM_031247	Gimap3	-194.456
6301	Mm.28888	1426298_at	Iroquois related homeobox 2 (Drosophila)	AF295369	Irx2	-194.491
2161	Mm.202966	1450739_at	Transducin (beta)-like 1X-linked receptor 1	NM_030732	Tbl1xr1	-194.51
4108	Mm.25259	1435184_at	RIKEN cDNA B430320C24 gene	BG066982	B430320C24Rik	-194.516
9367	Mm.42249	1423513_at	Neogenin	BG141609	Neo1	-194.518
2584	Mm.214574	1428106_at	RIKEN cDNA 1300001I01 gene	AK004841	1300001I01Rik	-194.521
4556	Mm.260770	1417909_at	Serine (or cysteine) proteinase inhibitor, clade C (antithrombin), member 1	BC019447	Serpinc1	-194.521
5608	Mm.277939	1429981_a_at	RIKEN cDNA 4933426K21 gene	AK016936	4933426K21Rik	-194.526
10466	Mm.76649	1451314_a_at	Vascular cell adhesion molecule 1	L08431	Vcam1	-194.537
1820	Mm.1904	1449171_at	Ttk protein kinase	NM_009445	Ttk	-194.556
7511	Mm.31643	1417425_at	Prkr interacting protein 1 (IL11 inducible)	NM_025774	Prkrip1	-194.557
1670	Mm.182043	1417618_at	Inter-alpha trypsin inhibitor, heavy chain 2	NM_010582	Itih2	-194.565
6915	Mm.296528	1452478_at	Alpha-kinase 2	AY044451	Alpk2	-194.576
5842	Mm.28162	1417585_at	Nucleoporin 210	NM_018815	Nup210	-194.579
7452	Mm.313244	1451181_at	RIKEN cDNA 2410008J05 gene	AF488729	2410008J05Rik	-194.582
2122	Mm.201535	1421922_at	Calpain 7	BQ179335	Capn7	-194.587
3471	Mm.24035	1427030_at	DNA segment, Chr 16, ERATO Doi 480, expressed	BG067674	D16Ertd480e	-194.617
4673	Mm.263163	1420732_at	RWD domain containing 3	NM_025637	2510027J23Rik	-194.617
1091	Mm.152699	1420634_a_at	MAD homolog 2 (Drosophila)	NM_010754	Smad2	-194.618
3698	Mm.246009	1425272_at	Epithelial membrane protein 2	AF083876	Emp2	-194.621
5583	Mm.277661	1436609_a_at	Low density lipoprotein receptor-related protein associated protein 1	AV309553	Lrpap1	-194.65
7164	Mm.30099	1423730_at	RIKEN cDNA C130052I12 gene	BC026562	C130052I12Rik	-194.66
811	Mm.139607	1449189_at	CDNA sequence BC003266	NM_030252	BC003266	-194.67
4582	Mm.261027	1426931_s_at	DNA segment, Chr 19, Brigham & Women's Genetics 1357 expressed	AI314709	D19Bwg1357e	-194.674
6992	Mm.29768	1448825_at	Pyruvate dehydrogenase kinase, isoenzyme 2	NM_133667	Pdk2	-194.675
8525	Mm.35470	1426767_at	RIKEN cDNA 3230401M21 gene	AK014328	3230401M21Rik	-194.682
3491	Mm.2407	1417633_at	Superoxide dismutase 3, extracellular	NM_011435	Sod3	-194.686
4865	Mm.268737	1420369_a_at	Casein beta	NM_009972	Csnb	-194.689
2327	Mm.20829	1417104_at	Epithelial membrane protein 3	BC001999	Emp3	-194.691
7041	Mm.29845	1415891_at	Succinate-CoA ligase, GDP-forming, alpha subunit	NM_019879	Suclg1	-194.693
9014	Mm.3913	1418829_a_at	Enolase 2, gamma neuronal	NM_013509	Eno2	-194.7
6628	Mm.292145	1423878_at	Glycophorin C	BC027408	Gypc	-194.711
2413	Mm.209941	1425283_a_at	Metallothionein-like 5, testis-specific (tesmin)	BC024377	Mtl5	-194.715
7443	Mm.312685	1440221_at	Expressed sequence AA408650	BG063276	AA408650	-194.717
6810	Mm.294908	1452414_s_at	DNA segment, Chr 19, ERATO Doi 678, expressed	BB051286	D19Ertd678e	-194.719
1558	Mm.1763	1449559_at	Homeo box, msh-like 2	NM_013601	Msx2	-194.736
1897	Mm.194127	1425580_a_at	Phosphoinositide-3-kinase, class 3	BC024675	Pik3c3	-194.768
7009	Mm.297976	1417389_at	Glypican 1	NM_016696	Gpc1	-194.768
54	Mm.101191	1451053_a_at	Transformed mouse 3T3 cell double minute 1	AV313203	Mdm1	-194.769
7625	Mm.321818	1422602_a_at	Wingless-related MMTV integration site 5B	NM_009525	Wnt5b	-194.777
4474	Mm.259708	1451516_at	Ras homolog enriched in brain like 1	BC016521	Rhebl1	-194.796
4722	Mm.2654	1450851_at	WD repeat domain 1	AK004644	Wdr1	-194.802
271	Mm.10763	1427564_at	Diaphanous homolog 2 (Drosophila)	Y15910	Diap2	-194.809
2896	Mm.22154	1422625_at	Lymphocyte antigen 6 complex, locus H	NM_011837	Ly6h	-194.814
885	Mm.141741	1416001_a_at	Coactosin-like 1 (Dictyostelium)	NM_028071	Cotl1	-194.826
4247	Mm.255586	1420405_at	Solute carrier organic anion transporter family, member 1a4	NM_030687	Slco1a4	-194.838
9757	Mm.4679	1419080_at	Glial cell line derived neurotrophic factor	NM_010275	Gdnf	-194.848
8168	Mm.3400	1450978_at	Dishevelled, dsh homolog 1 (Drosophila)	BB324672	Dvl1	-194.879
967	Mm.1442	1422168_a_at	Brain derived neurotrophic factor	AY057913	Bdnf	-194.88
5892	Mm.28217	1418294_at	DNA segment, Chr 4, ERATO Doi 335, expressed	NM_019427	Epb4.1l4b	-194.887
5206	Mm.273405	1417921_at	RIKEN cDNA 2610029G23 gene	NM_026312	2610029G23Rik	-194.888
8250	Mm.34256	1430483_a_at	RIKEN cDNA 2310042N02 gene	AK010144	2310042N02Rik	-194.891
3493	Mm.240830	1420498_a_at	Disabled homolog 2 (Drosophila)	NM_023118	Dab2	-194.891
10474	Mm.7709	1418475_at	Sodium channel, nonvoltage-gated 1 beta	NM_011325	Scnn1b	-194.896
1664	Mm.181860	1416431_at	Tubulin, beta 6	NM_026473	Tubb6	-194.912
5514	Mm.276721	1452889_at	RIKEN cDNA 2310007H09 gene	AK009207	2310007H09Rik	-194.916
139	Mm.103477	1427191_at	Natriuretic peptide receptor 2	AW558468	Npr2	-194.921
4015	Mm.250919	1415923_at	Necdin	NM_010882	Ndn	-194.928
10039	Mm.5547	1435013_at	Similar to hypothetical protein FLJ20397	BM231491	MGC60818	-194.932
7567	Mm.318710	1450770_at	RIKEN cDNA 3632451O06 gene	BC023359	3632451O06Rik	-194.935
7108	Mm.299952	1424218_a_at	CAMP responsive element binding protein 3-like 4	BC022605	Creb3l4	-194.938
3626	Mm.244319	1419489_at	Expressed sequence AW049604	BB804965	AW049604	-194.938
281	Mm.108557	1426251_at	Carboxypeptidase Z	AF356844	Cpz	-194.947
9585	Mm.45539	1432094_a_at	RIKEN cDNA 1700034M03 gene	AK006602	1700034M03Rik	-194.958
4262	Mm.255890	1423424_at	Zinc finger protein of the cerebellum 3	BB732077	Zic3	-194.966
6951	Mm.29703	1452770_at	Vitamin K epoxide reductase complex, subunit 1	AK003237	Vkorc1	-194.97
7811	Mm.329630	1460684_at	Transmembrane 7 superfamily member 2	BC014769	Tm7sf2	-194.972
9531	Mm.45055	1449350_at	Oxidative-stress responsive 1	NM_011859	Osr1	-194.988
4507	Mm.26017	1432634_at	Translocation protein 1	BB866840	Tloc1	-194.99
2718	Mm.218041	1427422_at	Mus musculus, clone IMAGE:5050186, mRNA, partial cds	BM122014		-194.991
4374	Mm.258381	1417827_at	N-glycanase 1	NM_021504	Ngly1	-194.999
3750	Mm.24670	1424068_at	T-cell leukemia translocation altered gene	BC019397	Tcta	-195.001
8883	Mm.37651	1429220_at	RIKEN cDNA 2810443J12 gene	AK013297	2810443J12Rik	-195.004
1325	Mm.159496	1417387_at	RIKEN cDNA 4930563E22 gene	NM_026068	Med31	-195.011
7774	Mm.328851	1421971_a_at	Mitochondrial ribosomal protein S34	NM_023260	Mrps34	-195.031
7928	Mm.33207	1422499_at	DNA segment, Chr 15, ERATO Doi 366, expressed	AV114522	D15Ertd366e	-195.032
8915	Mm.38155	1452044_at	Actin related protein 2/3 complex, subunit 5-like	BG796960	Arpc5l	-195.043
231	Mm.105343	1434659_at	RIKEN cDNA 5830411G16 gene	BB514213	5830411G16Rik	-195.051
5757	Mm.28042	1426284_at	Keratin 20	AF473907	Krt20	-195.054
4222	Mm.2551	1415766_at	SEC22 vesicle trafficking protein-like 1 (S. cerevisiae)	BQ175529	Sec22l1	-195.06
10388	Mm.7184	1427374_at	Mucin 3, intestinal	AF027131	Muc3	-195.063
10285	Mm.66264	1423038_at	Syntaxin 6	BQ174465	Stx6	-195.066
1659	Mm.181767	1449345_at	RIKEN cDNA 2810027O19 gene	NM_026613	2810027O19Rik	-195.068
4344	Mm.257819	1426899_at	RIKEN cDNA D030022P07 gene	AV209678	4930451A13Rik	-195.069
3723	Mm.24641	1416445_at	RIKEN cDNA 2810405J04 gene	NM_133747	2810405J04Rik	-195.073
6639	Mm.292401	1423835_at	Zinc finger protein 503	BB447914	Zfp503	-195.075
2573	Mm.21440	1435680_a_at	Dipeptidylpeptidase 7	BG067113	Dpp7	-195.082
5471	Mm.276268	1418382_at	CDNA sequence AB023957	BB770932	AB023957	-195.086
2807	Mm.219627	1418373_at	Phosphoglycerate mutase 2	NM_018870	Pgam2	-195.105
2172	Mm.20355	1450782_at	Wingless-related MMTV integration site 4	NM_009523	Wnt4	-195.111
9255	Mm.41758	1449408_at	Junction adhesion molecule 2	NM_023844	Jam2	-195.114
1724	Mm.184289	1423348_at	Frizzled homolog 8 (Drosophila)	AV345166	Fzd8	-195.115
8752	Mm.370478	1433904_at	Gametogenetin binding protein 1	AV279768	Ggnbp1	-195.115
3494	Mm.240839	1449996_a_at	Tropomyosin 3, gamma	NM_022314	Tpm3	-195.116
8209	Mm.341211	1455315_at	RIKEN cDNA 2410019G02 gene	AV096557		-195.117
7333	Mm.30745	1422166_at	C-type lectin domain family 2, member i	AF350411	Clec2i	-195.117
6041	Mm.284770	1422341_s_at	Lysophospholipase 3	NM_133792	Lypla3	-195.122
9858	Mm.4929	1422082_a_at	Nuclear transcription factor-Y alpha	NM_010913	Nfya	-195.132
3418	Mm.239355	1427271_at	BTB (POZ) domain containing 15	BC027138	Btbd15	-195.143
2882	Mm.221275	1429761_at	Reticulon 1	BF455257	Rtn1	-195.144
4235	Mm.255332	1416273_at	Tumor necrosis factor, alpha-induced protein 2	NM_009396	Tnfaip2	-195.146
9247	Mm.41728	1419552_at	Enoyl Coenzyme A hydratase domain containing 1	NM_025855	Echdc1	-195.152
3873	Mm.24842	1426708_at	RIKEN cDNA C430019N01 gene	BC003908	Antxr2	-195.153
3682	Mm.245724	1428145_at	Acetyl-Coenzyme A acyltransferase 2 (mitochondrial 3-oxoacyl-Coenzyme A thiolase)	AK002555	Acaa2	-195.153
4822	Mm.268000	1450641_at	Vimentin	M24849	Vim	-195.155
6505	Mm.29094	1424758_s_at	Serine (or cysteine) proteinase inhibitor, clade A (alpha-1 antiproteinase, antitrypsin), member 10	BC018416	Serpina10	-195.155
8408	Mm.347934	1427118_at	Keratin complex 2, basic, gene 19	M92088	Krt2-10	-195.159
9221	Mm.41561	1426869_at	Biregional cell adhesion molecule-related/down-regulated by oncogenes (Cdon) binding protein	BB005556	Boc	-195.165
9923	Mm.50642	1421417_s_at	RIKEN cDNA 2610018O07 gene	NM_053255	Elac1	-195.166
4866	Mm.268798	1448918_at	Solute carrier organic anion transporter family, member 3a1	NM_023908	Slco3a1	-195.167
645	Mm.131	1419602_at	Homeo box A2	NM_010451	Hoxa2	-195.173
9900	Mm.5021	1415797_at	Discoidin domain receptor family, member 1	BF225985	Ddr1	-195.174
3632	Mm.24442	1452151_at	CDNA sequence BC021523	BC021523	BC021523	-195.196
7707	Mm.325757	1422771_at	MAD homolog 6 (Drosophila)	AF010133	Smad6	-195.212
2055	Mm.199223	1420427_a_at	DEAH (Asp-Glu-Ala-His) box polypeptide 32	NM_133941	Dhx32	-195.214
6439	Mm.290431	1416759_at	Microtubule associated monoxygenase, calponin and LIM domain containing 1	NM_138315	Mical1	-195.224
3147	Mm.231400	1416559_at	RIKEN cDNA 1500003O22 gene	NM_025897	1500003O22Rik	-195.237
387	Mm.117365	1416181_at	Mesoderm development candiate 2	NM_023403	Mesdc2	-195.244
8614	Mm.358643	1419606_a_at	Troponin T1, skeletal, slow	NM_011618	Tnnt1	-195.25
7415	Mm.311696	1416424_at	Mannose-6-phosphate receptor binding protein 1	BC011116	M6prbp1	-195.25
7518	Mm.316652	1427229_at	3-hydroxy-3-methylglutaryl-Coenzyme A reductase	BB123978	Hmgcr	-195.251
6300	Mm.28887	1423252_at	Hepatoma-derived growth factor, related protein 3	BB291880	Hdgfrp3	-195.26
317	Mm.1123	1425377_at	Wingless-related MMTV integration site 1	BC005449	Wnt1	-195.264
3111	Mm.229292	1448224_at	Transcription factor A, mitochondrial	NM_009360	Tfam	-195.279
2803	Mm.219585	1421625_a_at	Transmembrane channel-like gene family 1	NM_028953	Tmc1	-195.282
4428	Mm.259164	1416320_at	SEC22 vesicle trafficking protein-like 2 (S. cerevisiae)	NM_133704	Sec22l2	-195.287
1456	Mm.168	1416067_at	Interferon-related developmental regulator 1	NM_013562	Ifrd1	-195.288
10625	Mm.856	1450958_at	Transmembrane 4 superfamily member 1	BQ177170	Tm4sf1	-195.299
6281	Mm.288728	1417134_at	Serine/arginine-rich protein specific kinase 2	NM_009274	Srpk2	-195.299
6933	Mm.296814	1423313_at	Phosphodiesterase 7A	BG070255	Pde7a	-195.3
3278	Mm.23551	1424358_at	RIKEN cDNA 6820402I19 gene	BC016265	Ube2e2	-195.301
1572	Mm.177551	1421476_a_at	Calcium activated nucleotidase 1	NM_029502	Cant1	-195.305
5667	Mm.279158	1424293_s_at	RIKEN cDNA 2610319K07 gene	BC021435	2610319K07Rik	-195.31
138	Mm.103439	1424613_at	G protein-coupled receptor, family C, group 5, member B	BC020004	Gprc5b	-195.318
6852	Mm.29564	1439364_a_at	Matrix metalloproteinase 2	BF147716	Mmp2	-195.332
6508	Mm.290950	1426221_at	Loss of heterozygosity, 11, chromosomal region 2, gene A homolog (human)	BC004727	Loh11cr2a	-195.336
9629	Mm.46019	1421011_at	Dehydrogenase/reductase (SDR family) member 8	NM_053262	Dhrs8	-195.339
6249	Mm.288282	1426300_at	Activated leukocyte cell adhesion molecule	U95030	Alcam	-195.34
1260	Mm.157770	1450981_at	Calponin 2	BI663014	Cnn2	-195.342
7288	Mm.305725	1451754_a_at	WD repeat domain 45	AF229635	Wdr45	-195.344
2091	Mm.200608	1418626_a_at	Clusterin	NM_013492	Clu	-195.35
9328	Mm.42096	1449240_at	G substrate	BC026822	MGI:1333876	-195.361
8827	Mm.374674	1452549_at	Gene model 1549, (NCBI)	AJ319753	Gm1549	-195.368
6292	Mm.288765	1421822_at	Protein phosphatase 2a, catalytic subunit, beta isoform	AI323685	Ppp2cb	-195.37
8710	Mm.36560	1452294_at	RIKEN cDNA 2010005A06 gene	AK008111	2010005A06Rik	-195.377
5769	Mm.280563	1419467_at	C-type lectin domain family 14, member a	NM_025809	Clec14a	-195.379
3396	Mm.23869	1448350_at	Argininosuccinate lyase	NM_133768	Asl	-195.382
6165	Mm.286858	1417806_at	Popeye domain containing 2	NM_022318	Popdc2	-195.383
5535	Mm.277096	1433605_at	Inositol polyphosphate-5-phosphatase A	BB307136	Inpp5a	-195.391
1688	Mm.182434	1416221_at	Follistatin-like 1	BI452727	Fstl1	-195.394
3843	Mm.247956	1426511_at	Sushi domain containing 2	AK004703	Susd2	-195.395
3116	Mm.229466	1453025_at	RIKEN cDNA 1110033L15 gene	AK011824	2610107G07Rik	-195.411
1671	Mm.182053	1419385_a_at	Ubiquilin 1	NM_026842	Ubqln1	-195.415
3226	Mm.234608	1417584_at	Solute carrier family 11 (proton-coupled divalent metal ion transporters), member 2	BF019859	Slc11a2	-195.422
3181	Mm.23335	1423360_at	YME1-like 1 (S. cerevisiae)	BB826168	Yme1l1	-195.43
8207	Mm.34118	1423271_at	Gap junction membrane channel protein beta 2	AV239646	Gjb2	-195.431
7086	Mm.29959	1423933_a_at	RIKEN cDNA 1600029D21 gene	BC022950	1600029D21Rik	-195.432
8745	Mm.370238	1460375_at	RIKEN cDNA 0610038D11 gene	BC019418	0610038D11Rik	-195.432
2407	Mm.209813	1449548_at	RIKEN cDNA E230020D15 gene	U30244	Efnb2	-195.433
1866	Mm.192991	1422557_s_at	Metallothionein 1	NM_013602	Mt1	-195.433
3656	Mm.24495	1460396_at	DEAD (Asp-Glu-Ala-Asp) box polypeptide 54	AK010484	Ddx54	-195.433
5449	Mm.276044	1434239_at	Expressed sequence AA408556	AW554921	AA408556	-195.436
4020	Mm.251002	1421915_a_at	RIKEN cDNA 9530034E10 gene	AK005053	St3gal3	-195.44
6263	Mm.28852	1448258_a_at	Signal peptidase complex subunit 1 homolog (S. cerevisiae)	NM_026911	Spcs1	-195.441
6997	Mm.29778	1428112_at	Arginine-rich, mutated in early stage tumors	AK014338	Armet	-195.441
1214	Mm.15675	1416895_at	Ephrin A1	D38146	Efna1	-195.448
6900	Mm.29631	1452252_at	RIKEN cDNA 3830408P06 gene	BC005522	3830408P06Rik	-195.46
4011	Mm.250895	1456511_x_at	ES cell-expressed Ras	AV212609	Eras	-195.471
2997	Mm.22547	1416735_at	N-acylsphingosine amidohydrolase 1	NM_019734	Asah1	-195.482
2145	Mm.202457	1452296_at	Slit homolog 3 (Drosophila)	BM570006	Slit3	-195.487
1370	Mm.161119	1436382_at	Zinc finger and BTB domain containing 12	BB045268	Zbtb12	-195.497
1410	Mm.16469	1417155_at	Neuroblastoma myc-related oncogene 1	BC005453	Nmyc1	-195.499
1831	Mm.190758	1424579_at	Solute carrier family 35 (UDP-N-acetylglucosamine (UDP-GlcNAc) transporter), member 3	AW822833	Slc35a3	-195.503
5337	Mm.274995	1415895_at	Small nuclear ribonucleoprotein N	NM_013670	Snrpn	-195.505
5642	Mm.278646	1448893_at	Nuclear receptor co-repressor 2	NM_011424	Ncor2	-195.515
3679	Mm.245577	1416864_at	Surfeit gene 6	NM_009298	Surf6	-195.517
6650	Mm.292517	1424907_a_at	Phenylalanine-tRNA synthetase-like, alpha subunit	BC013533	Farsla	-195.521
10110	Mm.57199	1421359_at	Ret proto-oncogene	NM_009050	Ret	-195.526
2063	Mm.19961	1456062_at	Natriuretic peptide precursor type A	BM122009		-195.534
3804	Mm.247510	1448104_at	Aldehyde dehydrogenase family 6, subfamily A1	NM_134042	Aldh6a1	-195.538
7199	Mm.3019	1448519_at	TEA domain family member 2	D50563	Tead2	-195.538
9087	Mm.40120	1416736_at	RIKEN cDNA 4121402D02 gene	NM_138660	Casc3	-195.539
1041	Mm.149720	1450207_at	Leukemia inhibitory factor receptor	NM_013584	Lifr	-195.541
3680	Mm.24564	1423679_at	RIKEN cDNA 2810432L12 gene	BC013800	2810432L12Rik	-195.541
807	Mm.139192	1419469_at	Guanine nucleotide binding protein, beta 4	BI713933	Gnb4	-195.549
10151	Mm.595	1418910_at	Bone morphogenetic protein 7	NM_007557	Bmp7	-195.55
8757	Mm.371560	1448130_at	Farnesyl diphosphate farnesyl transferase 1	NM_010191	Fdft1	-195.551
579	Mm.12876	1449925_at	Chemokine (C-X-C motif) receptor 3	NM_009910	Cxcr3	-195.555
1424	Mm.1658	1422115_a_at	FMS-like tyrosine kinase 3 ligand	L23636	Flt3l	-195.557
4019	Mm.250981	1425015_at	Eph receptor B2	AV221401	Ephb2	-195.558
1656	Mm.181661	1451833_a_at	SET domain, bifurcated 1	BC007176	Setdb1	-195.56
8573	Mm.357348	1429062_at	Similar to Sorting nexin 23	BG066903	C80253	-195.573
4504	Mm.260159	1434155_a_at	RIKEN cDNA 2310061I04 gene	BB174350	2310061I04Rik	-195.573
10575	Mm.82598	1425256_a_at	DIX domain containing 1	BC024834	Dixdc1	-195.574
2526	Mm.213000	1436851_at	Protein kinase N1	AI463328	Pkn1	-195.581
9650	Mm.4615	1416918_at	Discs, large homolog 3 (Drosophila)	NM_016747	Dlgh3	-195.583
1647	Mm.181332	1424490_at	RIKEN cDNA 2410005H09 gene	BC024802	2410005H09Rik	-195.583
7743	Mm.327730	1451657_a_at	Cytosolic ovarian carcinoma antigen 1	BC025915	Cova1	-195.588
2959	Mm.22398	1421105_at	Jagged 1	AA880220	Jag1	-195.595
5080	Mm.272258	1421056_at	Deoxyribonuclease 1-like 3	BC012671	Dnase1l3	-195.603
3657	Mm.244975	1424629_at	Breast cancer 1	U31625	Brca1	-195.605
3175	Mm.233067	1451797_at	CDNA sequence BC024683	BC024683	BC024683	-195.613
6090	Mm.2857	1418554_at	Adrenomedullin receptor	NM_007412	Admr	-195.617
1842	Mm.19133	1421887_a_at	Amyloid beta (A4) precursor-like protein 2	M97216	Aplp2	-195.62
7389	Mm.309954	1421994_a_at	HS1 binding protein 3	NM_021429	MGI:1913224	-195.626
3633	Mm.244426	1431777_a_at	High mobility group nucleosomal binding domain 3	AK002970	Hmgn3	-195.628
5774	Mm.2806	1422532_at	Xeroderma pigmentosum, complementation group C	NM_009531	Xpc	-195.633
3008	Mm.22592	1450920_at	Cyclin B2	AK013312	Ccnb2	-195.639
2887	Mm.221403	1421916_at	Platelet derived growth factor receptor, alpha polypeptide	AW537708	Pdgfra	-195.64
3050	Mm.22718	1420886_a_at	X-box binding protein 1	NM_013842	Xbp1	-195.646
7073	Mm.29914	1434757_at	Core-binding factor, runt domain, alpha subunit 2, translocated to, 2 homolog (human)	BG070774	Cbfa2t2h	-195.65
5304	Mm.27467	1418892_at	Ras homolog gene family, member J	AF309564	Rhoj	-195.651
1121	Mm.153625	1418288_at	Lipin 1	NM_015763	Lpin1	-195.658
6829	Mm.29524	1416656_at	Chloride intracellular channel 1	NM_033444	Clic1	-195.66
565	Mm.12848	1416153_at	Signal recognition particle 54	NM_011899	Srp54	-195.661
8504	Mm.3527	1416488_at	Cyclin G2	U95826	Ccng2	-195.663
9137	Mm.40888	1455868_a_at	Tubulin, gamma complex associated protein 2	BB387906	Tubgcp2	-195.664
10901	Mm.98775	1451481_s_at	RIKEN cDNA D630035O19 gene	BC025912	D630035O19Rik	-195.668
5195	Mm.273288	1417914_at	RAP2B, member of RAS oncogene family	BB645629	Rap2b	-195.668
7776	Mm.328870	1417212_at	RIKEN cDNA 9530058B02 gene	NM_026633	9530058B02Rik	-195.691
2725	Mm.21826	1417499_at	Translocase of inner mitochondrial membrane 13 homolog a (yeast)	NM_013899	Timm13a	-195.705
6088	Mm.28561	1418085_at	Protein kinase C, zeta	NM_008860	Prkcz	-195.708
3957	Mm.249861	1422090_a_at	6-phosphofructo-2-kinase/fructose-2,6-biphosphatase 2	BC018418	Pfkfb2	-195.71
8564	Mm.356698	1421667_at	Neuromedin U receptor 1	NM_010341	Nmur1	-195.712
10853	Mm.9474	1448925_at	Twist homolog 2 (Drosophila)	NM_007855	Twist2	-195.714
6957	Mm.297105	1433627_at	Sec23 interacting protein	AW546839	Sec23ip	-195.719
8893	Mm.3783	1423719_at	CDNA sequence U46068	U46068	U46068	-195.721
3195	Mm.233855	1433886_at	Eukaryotic translation initiation factor 2B, subunit 5 epsilon	AI327005	Eif2b5	-195.725
3808	Mm.247542	1416166_a_at	Peroxiredoxin 4	NM_016764	Prdx4	-195.727
7114	Mm.300	1460256_at	Carbonic anhydrase 3	NM_007606	Car3	-195.73
7731	Mm.327031	1418102_at	Hairy and enhancer of split 1 (Drosophila)	BC018375	Hes1	-195.736
2967	Mm.224306	1448269_a_at	Kelch-like 13 (Drosophila)	NM_026167	Klhl13	-195.752
3428	Mm.239583	1434886_at	RIKEN cDNA D630048P19 gene	BB475273	D630048P19Rik	-195.752
1867	Mm.193	1451047_at	Integral membrane protein 2A	BI966443	Itm2a	-195.769
9311	Mm.42017	1422839_at	Neurogenin 2	NM_009718	Neurog2	-195.77
1802	Mm.18888	1423607_at	Lumican	AK014312	Lum	-195.773
965	Mm.144157	1419634_a_at	Growth hormone releasing hormone	NM_010285	Ghrh	-195.774
5619	Mm.27831	1450735_at	RIKEN cDNA 1810003N24 gene	AF349950	1810003N24Rik	-195.774
10708	Mm.87456	1426147_s_at	Claudin 10	BC021770	Cldn10	-195.775
2602	Mm.214950	1427735_a_at	Actin, alpha 1, skeletal muscle	M12233	Acta1	-195.78
8702	Mm.3644	1450779_at	Fatty acid binding protein 7, brain	NM_021272	Fabp7	-195.782
7602	Mm.320355	1417688_at	CDNA sequence BC004044	NM_030565	BC004044	-195.785
5893	Mm.282184	1451959_a_at	Vascular endothelial growth factor A	U50279	Vegfa	-195.792
10616	Mm.85289	1428625_a_at	RIKEN cDNA 4932432N11 gene	BM221034	4932432N11Rik	-195.795
5833	Mm.28146	1417303_at	Mevalonate (diphospho) decarboxylase	NM_138656	Mvd	-195.795
2697	Mm.217362	1426450_at	Phospholipase C-like 2	BM207017	Plcl2	-195.799
6110	Mm.286066	1419741_at	Retinitis pigmentosa GTPase regulator interacting protein 1	AW536705	Supt16h	-195.805
6144	Mm.286536	1418569_at	RIKEN cDNA 2410043F08 gene	BG070068	2410043F08Rik	-195.809
6584	Mm.291799	1449209_a_at	Retinol dehydrogenase 11	AB030503	Rdh11	-195.811
4360	Mm.258094	1420852_a_at	RIKEN cDNA 9130230N09 gene	AV306734	B3gnt1	-195.82
913	Mm.142729	1415906_at	Thymosin, beta 4, X chromosome	NM_021278	Tmsb4x	-195.821
2579	Mm.214530	1420518_a_at	Immunoglobulin superfamily, member 9	AF317839	Igsf9	-195.829
1008	Mm.147052	1451277_at	Zinc binding alcohol dehydrogenase, domain containing 2	BC025897	Zadh2	-195.833
6784	Mm.29467	1422562_at	Ras-related associated with diabetes	NM_019662	Rrad	-195.835
726	Mm.134516	1425926_a_at	Orthodenticle homolog 2 (Drosophila)	BC017609	Otx2	-195.839
3087	Mm.22835	1430698_a_at	DNA segment, Chr 14, ERATO Doi 581, expressed	AK017107	D14Ertd581e	-195.841
9811	Mm.4816	1421597_a_at	Homeo box, msh-like 3	NM_010836	Msx3	-195.841
2525	Mm.21300	1418918_at	Insulin-like growth factor binding protein 1	NM_008341	Igfbp1	-195.855
3059	Mm.227281	1448919_at	RIKEN cDNA 5730458M16 gene	NM_025422	Cd302	-195.864
1483	Mm.171186	1422661_at	Lectin, galactose binding, soluble 8	AI987967	Lgals8	-195.865
2421	Mm.210155	1421529_a_at	RIKEN cDNA 9130221J17 gene	NM_015762	Txnrd1	-195.869
9352	Mm.42202	1449319_at	Thrombospondin type 1 domain containing gene	NM_138683	MGI:2183426	-195.871
7207	Mm.30204	1423664_at	Quininoid dihydropteridine reductase	BC002107	Qdpr	-195.88
6693	Mm.293233	1424182_at	Acetyl-Coenzyme A acetyltransferase 1	BG070487	Acat1	-195.88
455	Mm.122725	1422900_at	Meningioma expressed antigen 5 (hyaluronidase)	NM_023799	Mgea5	-195.887
1478	Mm.170508	1448779_at	CDKN1A interacting zinc finger protein 1	NM_028412	Ciz1	-195.891
8198	Mm.340943	1421240_at	Endoplasmic reticulum (ER) to nucleus signalling 1	NM_023913	Ern1	-195.9
7667	Mm.323610	1452220_at	Dedicator of cyto-kinesis 1	BQ175788	Dock1	-195.907
9375	Mm.425	1424017_a_at	Histidine triad nucleotide binding protein 1	U60001	Hint1	-195.907
2529	Mm.213025	1416454_s_at	Actin, alpha 2, smooth muscle, aorta	NM_007392	Acta2	-195.918
4169	Mm.253922	1424530_at	SEC14-like 2 (S. cerevisiae)	BC005759	Sec14l2	-195.921
2545	Mm.213298	1426694_at	RIKEN cDNA 9030624J02 gene	BC007154	9030624J02Rik	-195.926
6182	Mm.287157	1425830_a_at	RIKEN cDNA 2810452K22 gene	BC021867	2810452K22Rik	-195.928
4666	Mm.262676	1424903_at	Jumonji, AT rich interactive domain 1D (Rbp2 like)	AF127244	Jarid1d	-195.934
4810	Mm.26768	1450220_a_at	SAM pointed domain containing ets transcription factor	NM_013891	Spdef	-195.935
4708	Mm.264899	1424277_at	RIKEN cDNA 1110020L19 gene	AY029337	1110020L19Rik	-195.94
838	Mm.140601	1422642_at	CDC42 effector protein (Rho GTPase binding) 3	BB012489	Cdc42ep3	-195.95
1598	Mm.1791	1415834_at	Dual specificity phosphatase 6	NM_026268	Dusp6	-195.956
8089	Mm.336394	1434306_at	RAB3A interacting protein	BF319015	Rab3ip	-195.957
7172	Mm.30119	1423078_a_at	Sterol-C4-methyl oxidase-like	AK005441	Sc4mol	-195.965
8913	Mm.3815	1417654_at	Syndecan 4	BC005679	Sdc4	-195.968
3212	Mm.234314	1427591_at	Chloride channel 1	AJ011107	Clcn1	-195.983
8956	Mm.38469	1423892_at	Amyloid beta (A4) precursor protein-binding, family B, member 1	AF206720	Apbb1	-195.986
1610	Mm.17991	1418780_at	Cytochrome P450, family 39, subfamily a, polypeptide 1	NM_018887	Cyp39a1	-195.987
9225	Mm.41583	1451381_at	RIKEN cDNA 1810020D17 gene	BC026557	1810020D17Rik	-195.988
8533	Mm.35492	1428277_at	RIKEN cDNA 2600013N14 gene	AK011203	2600013N14Rik	-195.994
9308	Mm.42012	1427512_a_at	Laminin, alpha 3	X84014	Lama3	-195.998
6910	Mm.29648	1423345_at	Degenerative spermatocyte homolog 1 (Drosophila)	AV286991	Degs1	-196
8206	Mm.34113	1419358_at	Sortilin-related VPS10 domain containing receptor 2	NM_030889	Sorcs2	-196
10293	Mm.6670	1417690_at	Protein kinase, AMP-activated, gamma 1 non-catalytic subunit	NM_016781	Prkag1	-196.009
6296	Mm.288805	1424303_at	Expressed sequence AV216087	BC013499	AV216087	-196.017
1876	Mm.193086	1434003_a_at	Deoxyhypusine synthase	AV033768	Dhps	-196.022
3829	Mm.247775	1419350_at	Hook homolog 2 (Drosophila)	NM_133255	Hook2	-196.022
5545	Mm.27732	1449290_at	Dihydropyrimidinase-like 5	NM_023047	Dpysl5	-196.029
10162	Mm.60590	1450650_at	Myosin X	AV297945	Myo10	-196.032
9002	Mm.3904	1418376_at	Fibroblast growth factor 15	NM_008003	Fgf15	-196.041
5636	Mm.27857	1429654_at	Developmental pluripotency associated 2	AK010743	Dppa2	-196.044
10322	Mm.68289	1417833_at	Expressed sequence AI790326	NM_134003	AI790326	-196.047
5266	Mm.274266	1423625_a_at	RIKEN cDNA 1810055D05 gene	AV053772	1810055D05Rik	-196.06
7102	Mm.299813	1424110_a_at	Expressed in non-metastatic cells 1, protein	BC005629	Nme1	-196.06
2469	Mm.211535	1448475_at	Olfactomedin-like 3	NM_133859	Olfml3	-196.06
1127	Mm.153750	1427542_at	RIKEN cDNA 5330439J01 gene	BC027318	5330439J01Rik	-196.06
1403	Mm.16422	1416025_at	Fibrinogen, gamma polypeptide	NM_133862	Fgg	-196.06
8339	Mm.3464	1419300_at	FMS-like tyrosine kinase 1	NM_010228	Flt1	-196.063
5702	Mm.279692	1417182_at	DnaJ (Hsp40) homolog, subfamily A, member 2	C77509	Dnaja2	-196.066
8859	Mm.374896	1427307_a_at	RIKEN cDNA C630028C02 gene	BB644109	C630028C02Rik	-196.067
4995	Mm.271674	1427578_a_at	Integrin beta 4 binding protein	BG976138	Itgb4bp	-196.07
5087	Mm.272313	1419111_at	Inhibitor of growth family, member 1-like	NM_023503	Ing1l	-196.072
2671	Mm.21662	1421144_at	Retinitis pigmentosa GTPase regulator interacting protein 1	NM_023879	Rpgrip1	-196.074
4683	Mm.263464	1453018_at	Nuclear VCP-like	AI413460	Nvl	-196.074
5880	Mm.282039	1425326_at	ATP citrate lyase	BI456232	Acly	-196.075
10079	Mm.57035	1460305_at	Integrin alpha 3	NM_013565	Itga3	-196.075
85	Mm.102136	1427232_at	Serologically defined colon cancer antigen 33	AV291373	Sdccag33	-196.078
8544	Mm.35551	1449271_a_at	Heme binding protein 2	NM_019487	Hebp2	-196.083
3366	Mm.237935	1457147_at	CDNA sequence BC026657	BB557242	BC026657	-196.089
4761	Mm.266328	1424682_at	DNA segment, Chr 5, ERATO Doi 708, expressed	BC003341	D5Ertd708e	-196.089
6550	Mm.291504	1449076_x_at	Expressed sequence AL024210	NM_134052	AL024210	-196.091
1095	Mm.152941	1431951_a_at	Ubiquitin specific protease 16	AK013437	Usp16	-196.092
2929	Mm.22266	1425068_a_at	Testis expressed gene 264	BC002248	Tex264	-196.105
7223	Mm.30239	1416832_at	Solute carrier family 39 (metal ion transporter), member 8	NM_026228	Slc39a8	-196.113
7304	Mm.306234	1423358_at	RIKEN cDNA 1810009K13 gene	AK007407	1810009K13Rik	-196.116
4550	Mm.260716	1418164_at	Epimorphin	NM_007941	Epim	-196.122
8539	Mm.355327	1435493_at	Desmoplakin	AV297961	Dsp	-196.124
10246	Mm.646	1419738_a_at	Tropomyosin 2, beta	AK003186	Tpm2	-196.124
5305	Mm.27469	1424567_at	Tetraspan 2	BC007185	Tspan2	-196.125
1577	Mm.177990	1427903_at	Phosphohistidine phosphatase 1	BB650419	Phpt1	-196.128
234	Mm.1056	1416629_at	Solute carrier family 1 (neutral amino acid transporter), member 5	NM_009201	Slc1a5	-196.128
10373	Mm.71	1451576_at	Protein kinase, DNA activated, catalytic polypeptide	D87521	Prkdc	-196.132
1249	Mm.15755	1419101_at	Transcriptional regulator, SIN3A (yeast)	NM_011378	Sin3a	-196.132
2817	Mm.2197	1416649_at	Alpha 1 microglobulin/bikunin	NM_007443	Ambp	-196.135
6370	Mm.289739	1424659_at	Slit homolog 2 (Drosophila)	BG963150	Slit2	-196.136
660	Mm.13145	1455832_a_at	Uridine monophosphate synthetase	BE951337	Umps	-196.136
495	Mm.1252	1449456_a_at	Mast cell protease 5	NM_010780	Mcpt5	-196.138
9452	Mm.44176	1427183_at	Epidermal growth factor-containing fibulin-like extracellular matrix protein 1	BC023060	Efemp1	-196.139
8186	Mm.34043	1422007_at	Aquaporin 3	AF104416	Aqp3	-196.14
10316	Mm.6813	1422912_at	Bone morphogenetic protein 4	NM_007554	Bmp4	-196.141
10071	Mm.56994	1425827_at	NK2 transcription factor related, locus 3 (Drosophila)	AF202036	Nkx2-3	-196.142
2947	Mm.22362	1448704_s_at	Histocompatibility 47	NM_024439	H47	-196.143
4062	Mm.251710	1422803_at	Follistatin-like 3	NM_031380	Fstl3	-196.149
10394	Mm.7214	1460330_at	Annexin A3	AW702161	Anxa3	-196.154
8681	Mm.36115	1425059_at	HMT1 hnRNP methyltransferase-like 6 (S. cerevisiae)	BC022899	Hrmt1l6	-196.159
7645	Mm.322752	1437712_x_at	Exosome component 4	AV212315	Exosc4	-196.16
4440	Mm.259293	1436349_at	RIKEN cDNA 2700094K13 gene	BI408855	2700094K13Rik	-196.16
9584	Mm.45519	1427180_at	Solute carrier family 27 (fatty acid transporter), member 3	BB147793	Slc27a3	-196.17
3000	Mm.22554	1434611_at	GDP-mannose pyrophosphorylase B	BB765679	Rnf123	-196.172
411	Mm.119177	1415934_at	COP9 (constitutive photomorphogenic) homolog, subunit 8 (Arabidopsis thaliana)	AF482000	Cops8	-196.173
4626	Mm.261831	1423039_a_at	Basic leucine zipper and W2 domains 1	AV144956	Bzw1	-196.173
2658	Mm.21623	1415677_at	Dehydrogenase/reductase (SDR family) member 1	NM_026819	Dhrs1	-196.191
6015	Mm.28438	1424512_a_at	Thioredoxin domain containing 9	BC022947	Txndc9	-196.195
10161	Mm.6055	1454622_at	Solute carrier family 38, member 5	BG066984	Slc38a5	-196.206
7989	Mm.333388	1436343_at	Chromodomain helicase DNA binding protein 4	BM502696	Chd4	-196.208
4565	Mm.260869	1425362_at	HIV-1 Rev binding protein-like	BC003330	Hrbl	-196.211
6796	Mm.294761	1455873_a_at	Vacuolar protein sorting 18 (yeast)	BB313038	Vps18	-196.214
9253	Mm.41751	1460356_at	Endothelial cell-specific adhesion molecule	AF361882	Esam1	-196.215
8637	Mm.358698	1427027_a_at	General transcription factor III A	AV173739	Gtf3a	-196.225
7189	Mm.30162	1415935_at	SPARC related modular calcium binding 2	NM_022315	Smoc2	-196.236
1241	Mm.157313	1418616_at	V-maf musculoaponeurotic fibrosarcoma oncogene family, protein K (avian)	NM_010757	Mafk	-196.237
254	Mm.10702	1452047_at	Calcyclin binding protein	AK013924	Cacybp	-196.242
8550	Mm.35600	1460253_at	Chemokine-like factor super family 7	NM_133978	Cklfsf7	-196.244
4349	Mm.257920	1421762_at	Potassium inwardly-rectifying channel, subfamily J, member 5	NM_010605	Kcnj5	-196.25
4365	Mm.258250	1434010_at	Amyotrophic lateral sclerosis 2 (juvenile) chromosome region, candidate 13	AV326938	Als2cr13	-196.252
4842	Mm.268344	1423460_at	PERQ amino acid rich, with GYF domain 1	BI688428	Perq1	-196.258
5754	Mm.280233	1423106_at	RIKEN cDNA 5430406J06 gene	AK010432	Ube2b	-196.267
2866	Mm.220982	1451891_a_at	Dysferlin	AF188290	Dysf	-196.268
6388	Mm.289929	1422442_at	Smu-1 suppressor of mec-8 and unc-52 homolog (C. elegans)	NM_021535	Smu1	-196.27
5521	Mm.276829	1451139_at	Solute carrier family 39 (zinc transporter), member 4	BC023498	Slc39a4	-196.275
6419	Mm.290207	1416268_at	E26 avian leukemia oncogene 2, 3' domain	BC005486	Ets2	-196.276
5240	Mm.273915	1423960_at	Gene rich cluster, C3f gene	BC006753	Grcc3f	-196.282
974	Mm.14465	1421256_at	Granzyme C	NM_010371	Gzmc	-196.285
6675	Mm.292869	1423495_at	2-4-dienoyl-Coenzyme A reductase 2, peroxisomal	BE952632	Decr2	-196.291
4422	Mm.259078	1416126_at	RNA polymerase 1-2	NM_009086	Rpo1-2	-196.292
8411	Mm.347938	1449304_at	Zinc finger and BTB domain containing 11	NM_133677	2310061J03Rik	-196.292
2909	Mm.22218	1421059_a_at	Asparagine-linked glycosylation 2 homolog (yeast, alpha-1,3-mannosyltransferase)	NM_019998	Alg2	-196.294
4983	Mm.271619	1435639_at	RIKEN cDNA 2610528A11 gene	BF580962	2610528A11Rik	-196.302
2781	Mm.21911	1451259_at	Small fragment nuclease	BC003445	Smfn	-196.315
1682	Mm.182350	1425422_a_at	Poly(A)-specific ribonuclease (deadenylation nuclease)	BC021899	Parn	-196.319
9827	Mm.486	1428094_at	Lysosomal membrane glycoprotein 2	BB390704	Lamp2	-196.321
441	Mm.121878	1423049_a_at	Tropomyosin 1, alpha	AK002271	Tpm1	-196.329
3041	Mm.227	1421198_at	Integrin alpha V	NM_008402	Itgav	-196.33
4390	Mm.258633	1415909_at	Stress-induced phosphoprotein 1	NM_016737	Stip1	-196.332
10034	Mm.55075	1420013_s_at	Lanosterol synthase	C77434	Lss	-196.34
2590	Mm.21469	1427554_at	Helicase, mus308-like (Drosophila)	AF436846	MGI:2176740	-196.343
3782	Mm.247259	1420457_at	Dishevelled 3, dsh homolog (Drosophila)	NM_007889	Dvl3	-196.348
1033	Mm.149071	1416748_a_at	Meiotic recombination 11 homolog A (S. cerevisiae)	NM_018736	Mre11a	-196.349
7735	Mm.32744	1417677_at	Opsin (encephalopsin)	NM_010098	Opn3	-196.349
4636	Mm.262056	1437728_at	Expressed sequence AW050020	BB397845	AW050020	-196.352
9242	Mm.41681	1451344_at	CDNA sequence BC025600	BC025600	BC025600	-196.355
1711	Mm.183126	1416596_at	RIKEN cDNA 2210409B01 gene	BC010808	2210409B01Rik	-196.363
4929	Mm.27038	1418923_at	Solute carrier family 17 (sodium phosphate), member 3	NM_134069	Slc17a3	-196.364
616	Mm.1296	1416717_at	Cysteine-rich secretory protein 2	NM_009420	Crisp2	-196.371
4457	Mm.259477	1448276_at	Transmembrane 4 superfamily member 7	NM_053082	Tspan4	-196.374
6965	Mm.297251	1450476_at	Cannabinoid receptor 2 (macrophage)	NM_009924	Cnr2	-196.374
4976	Mm.27154	1418486_at	Vanin 1	NM_011704	Vnn1	-196.38
1901	Mm.194339	1418582_at	Core-binding factor, runt domain, alpha subunit 2, translocated to, 3 homolog (human)	NM_009824	Cbfa2t3h	-196.396
10077	Mm.57029	1422100_at	Cytochrome P450, family 7, subfamily a, polypeptide 1	NM_007824	Cyp7a1	-196.397
1813	Mm.18962	1448149_at	Catenin alpha 1	NM_009818	Catna1	-196.403
159	Mm.103647	1421505_at	Mix1 homeobox-like 1 (Xenopus laevis)	AF154573	Mixl1	-196.407
8337	Mm.34613	1450753_at	Natural killer cell group 7 sequence	NM_024253	Nkg7	-196.409
397	Mm.118	1417719_at	Sin3 associated polypeptide	NM_021788	Sap30	-196.412
3891	Mm.248647	1416489_at	Phosphatidylinositol 4-kinase type 2 beta	NM_025951	Pi4k2b	-196.412
2269	Mm.206782	1451773_s_at	Polymerase (RNA) III (DNA directed) polypeptide F	BC009159	Polr3f	-196.415
105	Mm.1025	1416543_at	Nuclear factor, erythroid derived 2, like 2	NM_010902	Nfe2l2	-196.415
413	Mm.1193	1448649_at	Glutamyl aminopeptidase	NM_007934	Enpep	-196.417
503	Mm.125659	1452394_at	Cysteinyl-tRNA synthetase	AI317241	Cars	-196.426
5800	Mm.28100	1448382_at	Enoyl-Coenzyme A, hydratase/3-hydroxyacyl Coenzyme A dehydrogenase	NM_023737	Ehhadh	-196.428
2977	Mm.22479	1448169_at	Keratin complex 1, acidic, gene 18	NM_010664	Krt1-18	-196.432
4141	Mm.25311	1450505_a_at	RIKEN cDNA 1810015C04 gene	NM_025459	1810015C04Rik	-196.442
9723	Mm.46539	1417985_at	Notch-regulated ankyrin repeat protein	BI696369	Nrarp	-196.442
4254	Mm.255701	1420590_at	Hyaluronan synthase1	NM_008215	Has1	-196.445
9566	Mm.4533	1417761_at	Apolipoprotein A-IV	BC010769	Apoa4	-196.448
1576	Mm.177761	1449248_at	Expressed sequence AL118368	NM_009900	Clcn2	-196.45
6191	Mm.287279	1426780_at	DNA segment, Chr 14, ERATO Doi 436, expressed	AV247381	D14Ertd436e	-196.452
5291	Mm.274463	1434177_at	Endothelin converting enzyme 1	AI551117	Ece1	-196.452
1097	Mm.152952	1451636_at	Ankyrin repeat domain 33	BC022726	Ankrd33	-196.453
3531	Mm.24174	1423685_at	Alanyl-tRNA synthetase	BC026611	Aars	-196.454
9146	Mm.41022	1451365_at	RNA binding motif protein 19	BC025619	Rbm19	-196.455
10204	Mm.62505	1422232_at	Paired-like homeobox 2b	NM_008888	Phox2b	-196.456
6051	Mm.284891	1416854_at	Solute carrier family 34 (sodium phosphate), member 2	NM_011402	Slc34a2	-196.456
8238	Mm.34212	1423552_at	Leptin receptor overlapping transcript-like 1	BF658789	Leprotl1	-196.457
10167	Mm.60929	1449825_at	Actin-related protein T1	NM_028514	MGI:1920610	-196.462
10863	Mm.9550	1451209_at	Longevity assurance homolog 5 (S. cerevisiae)	AY029533	Lass5	-196.464
752	Mm.136604	1418932_at	Nuclear factor, interleukin 3, regulated	AY061760	Nfil3	-196.467
6009	Mm.284248	1418126_at	Chemokine (C-C motif) ligand 5	NM_013653	Ccl5	-196.469
10458	Mm.7562	1424131_at	Procollagen, type VI, alpha 3	AF064749	Col6a3	-196.47
4552	Mm.260747	1425706_a_at	Damage specific DNA binding protein 2	AY027937	Ddb2	-196.477
3560	Mm.242532	1427634_at	Potassium voltage-gated channel, subfamily H (eag-related), member 7	AJ291608	Kcnh7	-196.482
3454	Mm.240088	1425657_at	RIKEN cDNA 1700016D06 gene	AY026045	1700016D06Rik	-196.489
6833	Mm.295289	1426886_at	Ceroid-lipofuscinosis, neuronal 5	AV315220	Cln5	-196.49
1701	Mm.182912	1415881_at	Growth hormone inducible transmembrane protein	BC010224	Ghitm	-196.495
5378	Mm.275413	1426716_at	Tudor domain containing 7	BC025099	Tdrd7	-196.502
8884	Mm.3770	1452281_at	Son of sevenless homolog 2 (Drosophila)	Z11664	Sos2	-196.505
9741	Mm.46662	1417937_at	Dapper homolog 1, antagonist of beta-catenin (xenopus)	NM_021532	Dact1	-196.508
2386	Mm.209329	1424887_at	Kelch domain containing 4	BC012312	Klhdc4	-196.509
10710	Mm.8752	1450158_at	Rad and gem related GTP binding protein 1	BB624483	Rem1	-196.509
9477	Mm.4428	1426482_at	Protein-kinase, interferon-inducible double stranded RNA dependent inhibitor, repressor of (P58 repressor)	BF457576	Prkrir	-196.524
10463	Mm.76543	1428009_a_at	ATP-binding cassette, sub-family C (CFTR/MRP), member 10	AF417121	Abcc10	-196.53
1949	Mm.196290	1452203_at	RIKEN cDNA 5830411E10 gene	AV313559	5830411E10Rik	-196.532
5695	Mm.279611	1419423_at	Stabilin 2	NM_138673	Stab2	-196.542
10504	Mm.7906	1416228_at	Protein (peptidyl-prolyl cis/trans isomerase) NIMA-interacting 1	NM_023371	Pin1	-196.549
2662	Mm.216386	1451104_a_at	U1 small nuclear ribonucleoprotein polypeptide A	BC002169	Snrp70	-196.562
4460	Mm.259542	1422056_at	Netrin 3	AF149094	Ntn3	-196.563
3045	Mm.22708	1450843_a_at	Serine (or cysteine) proteinase inhibitor, clade H, member 1	BI220012	Serpinh1	-196.565
6532	Mm.2913	1420361_at	Solute carrier family 11 (proton-coupled divalent metal ion transporters), member 1	NM_013612	Slc11a1	-196.569
2346	Mm.20865	1449388_at	Thrombospondin 4	NM_011582	Thbs4	-196.576
10318	Mm.68157	1460042_at	Solute carrier family 23 (nucleobase transporters), member 3	AV293965	Slc23a3	-196.581
9959	Mm.5142	1422130_at	Neuronal pentraxin 1	NM_008730	Nptx1	-196.581
6283	Mm.288733	1426644_at	TBC1 domain family, member 20	BC002196	Tbc1d20	-196.585
1051	Mm.150064	1427964_at	Chemokine-like factor super family 8	BG063249	Cklfsf8	-196.589
7887	Mm.331142	1426735_at	RIKEN cDNA 2010002H18 gene	AW553435	2010002H18Rik	-196.595
7978	Mm.333226	1450279_at	G protein-coupled receptor 73	NM_021381	Gpr73	-196.597
8464	Mm.3503	1421689_at	Keratin associated protein 8-2	NM_010676	Krtap8-2	-196.602
5871	Mm.28193	1427879_at	RIKEN cDNA 1810031K17 gene	AK007667	1810031K17Rik	-196.607
2923	Mm.222465	1438467_at	Macrophage galactose N-acetyl-galactosamine specific lectin 2	AW494220	Mgl2	-196.611
9850	Mm.4911	1449563_at	Contactin 1	NM_007727	Cntn1	-196.613
10228	Mm.6379	1423549_at	Solute carrier family 1 (glutamate/neutral amino acid transporter), member 4	BB277461	Slc1a4	-196.619
10276	Mm.65906	1451132_at	Pre-B-cell leukemia transcription factor interacting protein 1	AV220340	Pbxip1	-196.62
9432	Mm.43824	1417607_at	Cytochrome c oxidase, subunit VI a, polypeptide 2	NM_009943	Cox6a2	-196.621
9527	Mm.45044	1418255_s_at	Serum response factor	BI662291	Srf	-196.622
3183	Mm.233470	1437804_at	Insulin-like growth factor binding protein 7	BE446893	Igfbp7	-196.622
1253	Mm.157697	1421295_at	Chordin-like 1	NM_031258	Chrdl1	-196.635
7453	Mm.31325	1418949_at	Growth differentiation factor 15	NM_011819	Gdf15	-196.639
1449	Mm.167781	1450670_at	Dopamine beta hydroxylase	S50200	Dbh	-196.64
2564	Mm.21399	1416448_at	Inosine triphosphatase (nucleoside triphosphate pyrophosphatase)	NM_025922	Itpa	-196.641
3422	Mm.239470	1425496_at	ATP-binding cassette, sub-family A (ABC1), member 3	AK007703	Abca3	-196.641
10191	Mm.6212	1420445_at	Solute carrier family 16 (monocarboxylic acid transporters), member 8	NM_020516	Slc16a8	-196.649
1953	Mm.196330	1448839_at	DNA segment, Chr 17, ERATO Doi 288, expressed	NM_030697	D17Ertd288e	-196.661
7870	Mm.330745	1451715_at	V-maf musculoaponeurotic fibrosarcoma oncogene family, protein B (avian)	AW412521	Mafb	-196.662
7477	Mm.314490	1426318_at	Serine (or cysteine) proteinase inhibitor, clade B, member 1b	AF426025	Serpinb1b	-196.67
6907	Mm.296457	1419006_s_at	Pellino 2	NM_033602	Peli2	-196.685
1817	Mm.19016	1426024_a_at	Drebrin 1	AF187147	Dbn1	-196.688
1077	Mm.1514	1431056_a_at	Lipoprotein lipase	AK017272	Lpl	-196.688
7174	Mm.301204	1417540_at	E74-like factor 1	NM_007920	Elf1	-196.691
4201	Mm.254704	1415793_at	Pyridoxine 5'-phosphate oxidase	NM_134021	Pnpo	-196.692
9665	Mm.46218	1418583_at	Histidine triad nucleotide binding protein 3	NM_025798	Hint3	-196.695
9351	Mm.42201	1418308_at	Hus1 homolog (S. pombe)	NM_008316	Hus1	-196.701
2306	Mm.207534	1418827_at	RIKEN cDNA 3110010F15 gene	BF320755	3110010F15Rik	-196.713
3306	Mm.236068	1425217_a_at	Synaptojanin 2	AF041862	Synj2	-196.714
6759	Mm.29424	1452669_at	RIKEN cDNA 2810012G03 gene	AK012724	2810012G03Rik	-196.717
588	Mm.12896	1449236_at	Delta-like 3 (Drosophila)	AB013440	Dll3	-196.72
2888	Mm.221412	1424443_at	Transmembrane 6 superfamily member 1	AV378394	Tm6sf1	-196.726
9595	Mm.4561	1417234_at	Matrix metalloproteinase 11	NM_008606	Mmp11	-196.733
384	Mm.117180	1418724_at	Complement component factor i	NM_007686	Cfi	-196.741
4851	Mm.268475	1424420_at	Cell cycle progression 1	BC006717	Ccpg1	-196.742
5985	Mm.28375	1416189_a_at	Sec61 alpha 1 subunit (S. cerevisiae)	BC003707	Sec61a1	-196.742
4361	Mm.2581	1421151_a_at	Eph receptor A2	NM_010139	Epha2	-196.744
1491	Mm.171378	1448188_at	Uncoupling protein 2 (mitochondrial, proton carrier)	BC012697	Ucp2	-196.744
10340	Mm.6904	1425796_a_at	Fibroblast growth factor receptor 3	AF024638	Fgfr3	-196.748
9752	Mm.46754	1426722_at	Solute carrier family 38, member 2	BM248527	Slc38a2	-196.749
7385	Mm.309707	1417414_at	Septin 3	NM_011889	2007-09-03	-196.755
2136	Mm.20216	1455798_at	Galactokinase 2	BB771515	Galk2	-196.762
6599	Mm.29189	1422184_a_at	Adenylate kinase 1	NM_021515	Ak1	-196.764
319	Mm.112632	1417669_at	RIKEN cDNA 6330583M11 gene	NM_024465	6330583M11Rik	-196.764
6785	Mm.294693	1424688_at	CAMP responsive element binding protein 3-like 3	BC010786	Creb3l3	-196.764
6989	Mm.297636	1425577_at	RIKEN cDNA 9830124H08 gene	BC023007	9830124H08Rik	-196.771
230	Mm.105331	1417166_at	Small nuclear RNA activating complex, polypeptide 3	NM_133948	Psip1	-196.774
3637	Mm.244518	1427370_at	RIKEN cDNA 1300019J08 gene	AK005066	1300019J08Rik	-196.775
2885	Mm.22130	1418896_a_at	Ribophorin II	NM_019642	Rpn2	-196.784
8330	Mm.345891	1460380_at	Desmoglein 2	AB072269	Dsg2	-196.786
7326	Mm.307174	1417252_at	5',3'-nucleotidase, cytosolic	NM_015807	Nt5c	-196.789
1797	Mm.188516	1452469_a_at	Smoothelin	BF578669	Smtn	-196.792
3526	Mm.24159	1417564_at	Cofactor required for Sp1 transcriptional activation, subunit 9	NM_025426	Crsp9	-196.794
6486	Mm.290804	1428904_at	RIKEN cDNA E230022H04 gene	AK017359	E230022H04Rik	-196.803
6021	Mm.284480	1460276_a_at	G protein-coupled receptor 175	NM_011906	Gpr175	-196.804
1458	Mm.168257	1449027_at	Ras homolog gene family, member U	AF378088	Rhou	-196.81
9374	Mm.424	1423126_at	ATPase, Na+/K+ transporting, beta 3 polypeptide	BI080505	Atp1b3	-196.811
10920	Mm.99961	1452309_at	Cingulin-like 1	BB409331	4933421H10Rik	-196.811
10387	Mm.71710	1421341_at	Axin2	NM_015732	Axin2	-196.814
4996	Mm.271677	1424849_at	RIKEN cDNA 2310038K02 gene	BC026444	2310038K02Rik	-196.818
4870	Mm.268855	1454623_at	Similar to Carboxypeptidase A2 precursor	BG141511		-196.822
1908	Mm.194811	1417315_at	GRIP1 associated protein 1	BG864756	Gripap1	-196.823
5704	Mm.279713	1417971_at	RIKEN cDNA 5530401N12 gene	NM_134122	Nrm	-196.826
9546	Mm.45155	1449842_at	RIKEN cDNA 1810059G22 gene	NM_026325	1810059G22Rik	-196.826
9671	Mm.46251	1452326_at	RIKEN cDNA 1810010G06 gene	AK007419	1810010G06Rik	-196.833
3344	Mm.23693	1428257_s_at	Dynein, cytoplasmic, light chain 2A	BG791323	Dncl2a	-196.837
3644	Mm.244705	1416799_at	Transient receptor potential cation channel, subfamily M, member 7	AV320241	Trpm7	-196.838
10265	Mm.6536	1418856_a_at	Fanconi anemia, complementation group A	NM_016925	Fanca	-196.841
5838	Mm.281498	1418264_at	SoxLZ/Sox6 leucine zipper binding protein in testis	NM_021790	Solt	-196.841
1692	Mm.182563	1424064_at	RAB1B, member RAS oncogene family	BC016408	Rab1b	-196.852
5678	Mm.279310	1421429_a_at	Nephronectin	NM_033525	Npnt	-196.853
6959	Mm.297130	1449346_s_at	RIO kinase 1 (yeast)	BM228482	Riok1	-196.853
2297	Mm.207311	1428013_at	RIKEN cDNA 6030458C11 gene	BC028769	6030458C11Rik	-196.858
9069	Mm.3994	1418401_a_at	Dual specificity phosphatase 16	NM_130447	Dusp16	-196.861
5831	Mm.28145	1452621_at	Pterin 4 alpha carbinolamine dehydratase/dimerization cofactor of hepatocyte nuclear factor 1 alpha (TCF1) 2	AI324894	2700061N24Rik	-196.866
7500	Mm.31586	1423808_at	CDNA sequence BC021790	BC021790	BC021790	-196.868
2201	Mm.2045	1449590_a_at	Muscle and microspikes RAS	AB004879	Mras	-196.871
7211	Mm.30214	1448211_at	RIKEN cDNA 0610006O14 gene	NM_133764	0610006O14Rik	-196.881
9906	Mm.5028	1460394_a_at	Inositol polyphosphate phosphatase-like 1	BB769433	Inppl1	-196.882
4066	Mm.251804	1451248_at	CDNA sequence BC006705	BC006705	BC006705	-196.883
4888	Mm.26938	1448890_at	Kruppel-like factor 2 (lung)	NM_008452	Klf2	-196.889
9489	Mm.44513	1460663_at	Cholecystokinin B receptor	NM_007627	Cckbr	-196.89
10672	Mm.87046	1418379_s_at	G protein-coupled receptor 124	NM_054044	Gpr124	-196.892
1674	Mm.18213	1450922_a_at	Transforming growth factor, beta 2	BF144658	Tgfb2	-196.892
8867	Mm.37560	1452216_at	CDNA sequence BC025519	BB494388	BC025519	-196.892
6862	Mm.29585	1423365_at	Calcium channel, voltage-dependent, T type, alpha 1G subunit	AW494038	Cacna1g	-196.895
4841	Mm.26833	1426835_at	Methionyl aminopeptidase 1	BG064851	Metap1	-196.896
8429	Mm.34819	1431808_a_at	Inter alpha-trypsin inhibitor, heavy chain 4	AK004893	Itih4	-196.903
8012	Mm.333893	1421968_a_at	Non imprinted in Prader-Willi/Angelman syndrome 2 homolog (human)	NM_023647	Nipa2	-196.904
8692	Mm.36241	1416202_at	B-cell receptor-associated protein 37	NM_007531	Bcap37	-196.911
4330	Mm.257460	1422938_at	B-cell leukemia/lymphoma 2	NM_009741	Bcl2	-196.915
7407	Mm.311337	1416703_at	Mitogen activated protein kinase 14	BC012235	Mapk14	-196.919
9791	Mm.4772	1417143_at	Endothelial differentiation, lysophosphatidic acid G-protein-coupled receptor, 2	U70622	Edg2	-196.92
5874	Mm.28197	1450966_at	Carnitine O-octanoyltransferase	BB283187	Crot	-196.922
6783	Mm.294662	1427432_a_at	Scm-like with four mbt domains 1	BM238387	Sfmbt1	-196.927
5745	Mm.280175	1448383_at	Matrix metalloproteinase 14 (membrane-inserted)	NM_008608	Mmp14	-196.929
7867	Mm.330674	1423204_at	Transmembrane 9 superfamily protein member 4	BB367487	Tm9sf4	-196.936
1484	Mm.171224	1427612_at	Defensin beta 9	BM936051	Defb9	-196.936
9801	Mm.4792	1420390_s_at	Zinc finger protein 354A	NM_009329	Zfp354a	-196.938
7618	Mm.321330	1450117_at	Transcription factor 3	NM_009332	Tcf3	-196.938
10624	Mm.85544	1421995_at	Transcription factor AP-2, alpha	NM_011547	Tcfap2a	-196.948
4576	Mm.260975	1438019_at	RIKEN cDNA 1810043M15 gene	BM196347	1810043M15Rik	-196.951
10378	Mm.712	1418370_at	Troponin C, cardiac/slow skeletal	NM_009393	Tnnc1	-196.953
2513	Mm.212855	1424988_at	Myosin regulatory light chain interacting protein	BC010206	Mylip	-196.955
7165	Mm.30100	1432492_a_at	RIKEN cDNA C430042M11 gene	AK002295	Haao	-196.957
4706	Mm.2647	1449018_at	Profilin 1	NM_011072	Pfn1	-196.96
6003	Mm.284033	1420889_at	Holocytochrome c synthetase	BB129992	Hccs	-196.96
10289	Mm.6645	1416657_at	Thymoma viral proto-oncogene 1	NM_009652	Akt1	-196.966
2231	Mm.205266	1416946_a_at	Acetyl-Coenzyme A acyltransferase 1	NM_130864	Acaa1	-196.979
10777	Mm.89918	1448688_at	Podocalyxin-like	AF290209	Podxl	-196.98
2776	Mm.218957	1419593_at	Gene regulated by estrogen in breast cancer protein	NM_015764	MGI:2149712	-196.982
1138	Mm.15406	1422054_a_at	SKI-like	U36203	Skil	-196.985
393	Mm.117581	1426813_at	RIKEN cDNA 2610020N02 gene	U01139	2610020N02Rik	-196.986
1734	Mm.1850	1425802_a_at	Expressed sequence BB219290	AF329487	Fcrlm1	-196.986
1103	Mm.153107	1424220_a_at	Porcupine homolog (Drosophila)	AB036749	Porcn	-196.988
2180	Mm.203866	1452217_at	AHNAK nucleoprotein (desmoyokin)	BE570050	2310047C17Rik	-196.99
2021	Mm.197493	1450727_a_at	Polymerase (DNA-directed), delta interacting protein 2	NM_026389	Poldip2	-196.998
981	Mm.1451	1420911_a_at	Milk fat globule-EGF factor 8 protein	NM_008594	Mfge8	-197
1295	Mm.158705	1451487_at	RIKEN cDNA 9530020D24 gene	BC019800	9530020D24Rik	-197.003
8879	Mm.37613	1425134_a_at	Phosphatidylinositol glycan, class X	BC002202	Pigx	-197.004
9458	Mm.44202	1423939_a_at	Yip1 interacting factor homolog (S. cerevisiae)	BC011117	Yif1	-197.012
90	Mm.10222	1448593_at	WNT1 inducible signaling pathway protein 1	NM_018865	Wisp1	-197.015
2858	Mm.220923	1421872_at	RAB24, member RAS oncogene family	NM_009000	Rab24	-197.017
5795	Mm.280920	1448674_at	Ring finger protein 25	NM_021313	Rnf25	-197.02
6970	Mm.29737	1423916_s_at	Myeloid leukemia factor 2	BC003975	Mlf2	-197.023
2004	Mm.196749	1424577_at	RIKEN cDNA 5830417I10 gene	BC008103	BC008103	-197.025
8306	Mm.344671	1419443_at	Sin3-associated polypeptide 18	NM_009119	Sap18	-197.026
2382	Mm.2093	1448742_at	Snail homolog 1 (Drosophila)	NM_011427	Snai1	-197.027
9042	Mm.3951	1423135_at	Thymus cell antigen 1, theta	AV028402	Thy1	-197.028
4760	Mm.266312	1417657_s_at	DnaJ (Hsp40) homolog, subfamily C, member 2	BG067003	Dnajc2	-197.029
10218	Mm.63342	1428066_at	DNA segment, Chr X, Immunex 50, expressed	AK009768	DXImx50e	-197.04
6066	Mm.28524	1456056_a_at	DNA segment, Chr 6, Wayne State University 116, expressed	AV338866	D6Wsu116e	-197.04
9268	Mm.41816	1417552_at	Fibroblast activation protein	NM_007986	Fap	-197.049
2097	Mm.200752	1427626_at	Mucin 5, subtype B, tracheobronchial	AF369933	Muc5b	-197.055
219	Mm.10508	1453928_a_at	Sjogren syndrome antigen B	AK017822	Ssb	-197.06
9554	Mm.45201	1416275_at	Solute carrier family 26, member 6	NM_134420	Slc26a6	-197.065
4878	Mm.269061	1426250_s_at	RIKEN cDNA 9130404D08 gene	BC023401	9130404D08Rik	-197.065
10818	Mm.9114	1416776_at	Crystallin, mu	NM_016669	Crym	-197.072
7311	Mm.306663	1422581_at	Protein inhibitor of activated STAT 1	NM_019663	Pias1	-197.08
5148	Mm.272905	1426857_a_at	Hydroxysteroid dehydrogenase like 2	BM200015	Hsdl2	-197.083
4742	Mm.265834	1440201_at	Expressed sequence AV344025	BB313689	AV344025	-197.084
6874	Mm.296022	1422975_at	Membrane metallo endopeptidase	NM_008604	Mme	-197.091
2636	Mm.215481	1451496_at	Metastasis suppressor 1	BC024131	Mtss1	-197.094
7826	Mm.329895	1451743_at	DNA segment, Chr 19, Wayne State University 162, expressed	BC026369	D19Wsu162e	-197.095
4429	Mm.259191	1451738_at	O-linked N-acetylglucosamine (GlcNAc) transferase (UDP-N-acetylglucosamine:polypeptide-N-acetylglucosaminyl transferase)	AF363030	Ogt	-197.102
5048	Mm.271976	1418051_at	Eph receptor B6	NM_007680	Ephb6	-197.104
460	Mm.1231	1438133_a_at	Cysteine rich protein 61	BM202770	Cyr61	-197.105
9564	Mm.45316	1448281_a_at	Elastase 2	NM_007919	Ela2	-197.109
6363	Mm.289674	1425914_a_at	Armadillo repeat containing, X-linked 1	BC021410	Armcx1	-197.109
2650	Mm.216007	1427117_at	Myotubularin related protein 3	BF165517	Mtmr3	-197.116
3021	Mm.22657	1424096_at	Keratin complex 2, basic, gene 5	BC006780	Krt2-5	-197.124
4447	Mm.259321	1451034_at	Zinc finger protein 36, C3H type-like 2	BG094962	Zfp36l2	-197.128
6558	Mm.29159	1416186_at	Proline-rich nuclear receptor coactivator 2	NM_026383	Pnrc2	-197.13
1390	Mm.163	1452428_a_at	Beta-2 microglobulin	AI099111	B2m	-197.131
453	Mm.12255	1448555_at	DNA segment, Chr 15, ERATO Doi 682, expressed	NM_028003	D15Ertd682e	-197.132
111	Mm.102752	1450745_at	Core 1 UDP-galactose:N-acetylgalactosamine-alpha-R beta 1,3-galactosyltransferase	NM_052993	C1galt1	-197.142
4198	Mm.254610	1451888_a_at	Odd Oz/ten-m homolog 4 (Drosophila)	AB025413	Odz4	-197.145
1622	Mm.18026	1417796_at	G protein pathway suppressor 2	NM_019726	Gps2	-197.146
368	Mm.116862	1431705_a_at	Mucolipin 2	AK014467	Mcoln2	-197.149
7225	Mm.30241	1422476_at	Interferon gamma inducible protein 30	NM_023065	Ifi30	-197.15
7934	Mm.332257	1418467_at	SWI/SNF related, matrix associated, actin dependent regulator of chromatin, subfamily d, member 3	NM_025891	Smarcd3	-197.15
221	Mm.10510	1418243_at	Ficolin A	NM_007995	Fcna	-197.15
6458	Mm.29058	1437423_a_at	Steroid receptor RNA activator 1	BG074964	Sra1	-197.15
7991	Mm.333406	1416122_at	Cyclin D2	NM_009829	Ccnd2	-197.152
4308	Mm.2570	1417063_at	Complement component 1, q subcomponent, beta polypeptide	NM_009777	C1qb	-197.154
5778	Mm.280673	1431099_at	Homeo box D8	AA265122	Hoxd8	-197.154
9889	Mm.4996	1422807_at	ADP-ribosylation factor 5	NM_007480	Arf5	-197.159
2607	Mm.215	1451660_a_at	Homeo box B6	BC016893	Hoxb6	-197.173
3815	Mm.24765	1452361_at	Ring finger protein 20	BG068782	Rnf20	-197.173
2411	Mm.209903	1426582_at	Activating transcription factor 2	BM119623	Atf2	-197.176
8819	Mm.373672	1427445_a_at	Titin	BC025840	Ttn	-197.176
9393	Mm.43081	1425975_a_at	Mitogen-activated protein kinase 8 interacting protein 3	AF178636	Mapk8ip3	-197.179
5793	Mm.280895	1448604_at	Uridine-cytidine kinase 2	NM_030724	Uck2	-197.181
3081	Mm.227983	1415722_a_at	RIKEN cDNA 1110059P08 gene	AK003213	1110059P08Rik	-197.183
4549	Mm.260712	1424454_at	RIKEN cDNA A930025J12 gene	BC027354	A930025J12Rik	-197.187
10476	Mm.7726	1428265_at	Protein phosphatase 2 (formerly 2A), regulatory subunit A (PR 65), beta isoform	AK010754	Ppp2r1b	-197.199
3951	Mm.249661	1416586_at	Zinc finger protein 239	NM_008616	Zfp239	-197.2
6035	Mm.28465	1416836_at	Low-density lipoprotein receptor-related protein 10	BC011058	Lrp10	-197.2
6098	Mm.285848	1418362_at	Zinc finger protein 42	NM_009556	Zfp42	-197.202
4950	Mm.270781	1424031_at	Sorting nexin 11	BC014719	Snx11	-197.209
5881	Mm.28204	1426409_at	Leucine zipper, putative tumor suppressor 2	BG866479	Lzts2	-197.212
8132	Mm.338363	1418988_at	Peroxisome biogenesis factor 7	NM_008822	Pex7	-197.212
7545	Mm.317701	1423246_at	Thioredoxin domain containing 4 (endoplasmic reticulum)	BI100077	Txndc4	-197.218
3615	Mm.2442	1416497_at	Calcium binding protein, intestinal	J05186	Cai	-197.218
9418	Mm.4356	1417917_at	Calponin 1	NM_009922	Cnn1	-197.22
4948	Mm.270681	1423566_a_at	Heat shock protein 105	BI499717	Hsp105	-197.226
3930	Mm.249342	1448619_at	7-dehydrocholesterol reductase	NM_007856	Dhcr7	-197.231
9382	Mm.4266	1417999_at	Integral membrane protein 2B	NM_008410	Itm2b	-197.233
910	Mm.142722	1415837_at	Kallikrein 6	BC010754	Klk6	-197.233
3969	Mm.250256	1448136_at	Ectonucleotide pyrophosphatase/phosphodiesterase 2	BC003264	Enpp2	-197.234
7006	Mm.29795	1451026_at	FtsJ homolog 3 (E. coli)	BB701991	Ftsj3	-197.234
7643	Mm.322708	1424544_at	Nuclear receptor binding protein 2	BC012437	Nrbp2	-197.243
9175	Mm.41329	1423341_at	Chondroitin sulfate proteoglycan 4	BB377873	Cspg4	-197.246
9417	Mm.4353	1421552_at	Caudal type homeo box 4	NM_007674	Cdx4	-197.255
5928	Mm.282700	1449371_at	Histidyl-tRNA synthetase-like	NM_080636	Harsl	-197.257
6198	Mm.287475	1449045_at	AFG3(ATPase family gene 3)-like 1 (yeast)	NM_054070	Afg3l1	-197.257
8343	Mm.3465	1449167_at	Erythrocyte protein band 4.1-like 4a	NM_013512	Epb4.1l4a	-197.258
7906	Mm.331559	1450187_a_at	Galactose-1-phosphate uridyl transferase	NM_016658	Galt	-197.259
322	Mm.11285	1427449_a_at	ADP-ribosylhydrolase like 2	BC023177	Adprhl2	-197.263
2739	Mm.21853	1417841_at	Peroxisomal membrane protein 2	AF309644	Pxmp2	-197.266
6514	Mm.291029	1426718_at	Superkiller viralicidic activity 2-like 2 (S. cerevisiae)	AK012158	Skiv2l2	-197.267
9532	Mm.45063	1460254_at	RIKEN cDNA 1810049H13 gene	NM_025560	1810049H13Rik	-197.272
934	Mm.143719	1421826_at	Delta-like 4 (Drosophila)	AK004739	Dll4	-197.273
2679	Mm.21697	1428306_at	DNA-damage-inducible transcript 4	AK017926	Ddit4	-197.274
10147	Mm.5915	1452839_at	RIKEN cDNA 2410012M04 gene	AK010475	2410012M04Rik	-197.274
8069	Mm.335427	1451326_at	RIKEN cDNA 1810013B01 gene	BC019410	1810013B01Rik	-197.278
612	Mm.12949	1419485_at	Forkhead box C1	BB759833	Foxc1	-197.284
8476	Mm.35088	1420744_at	Cholinergic receptor, nicotinic, beta polypeptide 2 (neuronal)	NM_009602	Chrnb2	-197.284
6654	Mm.292544	1431226_a_at	Fibronectin type III domain containing 4	AK013203	Fndc4	-197.285
4988	Mm.271648	1418214_at	Kinesin light chain 2	NM_008451	Klc2	-197.292
3487	Mm.240619	1418942_at	Coiled-coil domain containing 2	NM_026319	Ccdc2	-197.293
6236	Mm.28816	1418121_at	RIKEN cDNA A130002D19 gene	NM_133945	Vrk3	-197.3
898	Mm.142343	1460674_at	Membrane progestin receptor alpha	BC022922	MGI:1919154	-197.302
5043	Mm.271950	1424710_a_at	Golgi reassembly stacking protein 2	BC016455	Gorasp2	-197.302
6019	Mm.284446	1448143_at	Aldehyde dehydrogenase 2, mitochondrial	NM_009656	Aldh2	-197.306
9490	Mm.44529	1450910_at	CAP, adenylate cyclase-associated protein, 2 (yeast)	AV261931	Cap2	-197.31
1355	Mm.160339	1420358_at	Keratin associated protein 13	NM_010671	Krtap13	-197.31
4175	Mm.25405	1418687_at	Activity regulated cytoskeletal-associated protein	NM_018790	Arc	-197.312
10548	Mm.80593	1425375_at	TD and POZ domain containing 1	AF290198	Tdpoz1	-197.319
2109	Mm.200912	1424119_at	Protein kinase, AMP-activated, beta 1 non-catalytic subunit	BC016398	Prkab1	-197.322
2012	Mm.197	1420565_at	Homeo box A1	NM_010449	Hoxa1	-197.327
1505	Mm.172411	1419179_at	DNA segment, Chr 18, Wayne State University 98, expressed	NM_025299	Txnl4	-197.328
9487	Mm.4450	1449957_at	Protein tyrosine phosphatase, receptor type, V	NM_007955	Ptprv	-197.331
8791	Mm.372774	1442025_a_at	Expressed sequence AI467657	AI467657	AI467657	-197.331
1935	Mm.1960	1434517_at	WD repeat and FYVE domain containing 2	BB794924	Wdfy2	-197.332
2457	Mm.21118	1452154_at	Isoleucine-tRNA synthetase	BE915338	Iars	-197.334
5107	Mm.272475	1451036_at	Spastic paraplegia 21 homolog (human)	BB095517	Spg21	-197.341
2096	Mm.200723	1449724_s_at	DNA segment, Chr 8, ERATO Doi 738, expressed	AU019170	D8Ertd738e	-197.342
5487	Mm.276367	1417018_at	Epidermal growth factor-containing fibulin-like extracellular matrix protein 2	NM_021474	Efemp2	-197.346
4964	Mm.271147	1435258_at	DNA segment, Chr 2, ERATO Doi 217, expressed	AW551717	D2Ertd217e	-197.351
1393	Mm.163339	1426609_at	RIKEN cDNA 2810028N01 gene	BM232345	2810028N01Rik	-197.355
1199	Mm.155839	1460703_at	Activating signal cointegrator 1 complex subunit 1	AK007519	Ascc1	-197.366
8434	Mm.34867	1425284_a_at	RAB27A, member RAS oncogene family	AB046693	Rab27a	-197.372
7807	Mm.329582	1450624_at	Betaine-homocysteine methyltransferase	NM_016668	Bhmt	-197.378
7262	Mm.30435	1452105_a_at	Tuberous sclerosis 2	BB759096	Tsc2	-197.384
5392	Mm.275511	1460361_at	RIKEN cDNA 5033414D02 gene	BC024953	5033414D02Rik	-197.387
9601	Mm.45670	1431936_a_at	Neuraminidase 2	AK009828	Neu2	-197.39
9464	Mm.44226	1453111_a_at	DNA segment, Chr 11, ERATO Doi 333, expressed	AK019396	D11Ertd333e	-197.392
2981	Mm.22506	1417821_at	DNA segment, Chr 17, human D6S56E 5	NM_033075	D17H6S56E-5	-197.392
8044	Mm.334789	1448480_at	RIKEN cDNA 1110017C15 gene	BC003972	1110017C15Rik	-197.396
8669	Mm.358977	1436337_at	RIKEN cDNA E030031F02 gene	BF453911	E030031F02Rik	-197.406
5299	Mm.274579	1451793_at	RIKEN cDNA 4930429H24 gene	BC021407	4930429H24Rik	-197.406
6285	Mm.288737	1451172_at	RIKEN cDNA 1200015A19 gene	BC019544	1200015A19Rik	-197.412
2931	Mm.22270	1424649_a_at	Transmembrane 4 superfamily member 3	BC025461	Tspan8	-197.414
5325	Mm.274904	1420856_a_at	LanC (bacterial lantibiotic synthetase component C)-like 2	NM_133737	Lancl2	-197.415
10735	Mm.88694	1449841_at	Kinesin family member 3A	NM_008443	Kif3a	-197.418
10055	Mm.56769	1449368_at	Decorin	NM_007833	Dcn	-197.419
3082	Mm.228	1424367_a_at	Homer homolog 2 (Drosophila)	AB017136	Homer2	-197.419
3241	Mm.23495	1417021_a_at	Sporulation protein, meiosis-specific, SPO11 homolog (S. cerevisiae)	NM_012046	Spo11	-197.421
6010	Mm.28427	1451631_at	Lurcher transcript 1	BC021395	BC021395	-197.421
8377	Mm.347444	1424622_at	Heat shock factor 1	BC013716	Hsf1	-197.424
8272	Mm.34346	1449002_at	Pleckstrin homology-like domain, family A, member 3	NM_013750	Phlda3	-197.427
3166	Mm.23253	1420576_at	Endothelial differentiation, lysophosphatidic acid G-protein-coupled receptor 4	NM_020028	Edg4	-197.428
4439	Mm.259282	1425875_a_at	Leptin receptor	U58862	Lepr	-197.43
709	Mm.133825	1417311_at	Cysteine rich protein 2	NM_024223	Crip2	-197.435
8413	Mm.347940	1418662_at	RIKEN cDNA 2210012G02 gene	NM_025617	2210012G02Rik	-197.441
4183	Mm.254266	1422235_at	5-hydroxytryptamine (serotonin) receptor 7	NM_008315	Htr7	-197.442
3432	Mm.239655	1422869_at	C-mer proto-oncogene tyrosine kinase	NM_008587	Mertk	-197.447
9063	Mm.3988	1427707_a_at	Tal1 interrupting locus	BC004585	Sil	-197.451
10826	Mm.9221	1418341_at	RAB4A, member RAS oncogene family	NM_009003	Rab4a	-197.452
9641	Mm.4610	1448562_at	Uridine phosphorylase 1	NM_009477	Upp1	-197.453
6048	Mm.284853	1460212_at	Guanine nucleotide binding protein, alpha transducing 1	BC022793	Gnat1	-197.454
1070	Mm.15105	1418110_a_at	Inositol polyphosphate-5-phosphatase D	U39203	Inpp5d	-197.459
1777	Mm.18706	1419558_at	Transformed mouse 3T3 cell double minute 4	BC003750	Mdm4	-197.463
9621	Mm.4594	1417656_at	Myeloblastosis oncogene-like 2	NM_008652	Mybl2	-197.463
3363	Mm.23788	1450337_a_at	NIMA (never in mitosis gene a)-related expressed kinase 8	NM_080849	Nek8	-197.466
2527	Mm.213002	1450800_at	Synaptotagmin 8	NM_018802	Syt8	-197.468
840	Mm.14063	1448390_a_at	Dehydrogenase/reductase (SDR family) member 3	NM_011303	Dhrs3	-197.468
2632	Mm.21539	1435634_at	RIKEN cDNA A030012M09 gene	BB549335	A030012M09Rik	-197.472
6195	Mm.287397	1417294_at	Aldo-keto reductase family 7, member A5 (aflatoxin aldehyde reductase)	NM_025337	Akr7a5	-197.473
7208	Mm.30205	1415767_at	YTH domain family 1	BB350365	Ythdf1	-197.477
1854	Mm.192285	1451590_at	RIKEN cDNA A930004D23 gene	BC016082	A930004D23Rik	-197.477
10286	Mm.66293	1423465_at	Stromal cell derived factor receptor 2	BB032852	Sdfr2	-197.481
2838	Mm.220333	1421266_s_at	Nuclear factor of kappa light chain gene enhancer in B-cells inhibitor, beta	NM_010908	Nfkbib	-197.482
3143	Mm.23122	1420960_at	Fanconi anemia, complementation group G	BG072083	Fancg	-197.483
10142	Mm.5875	1418320_at	Protease, serine, 8 (prostasin)	BC003851	Prss8	-197.484
1042	Mm.149776	1454656_at	Spermatogenesis associated 13	AV271736	Spata13	-197.485
4104	Mm.252514	1448459_at	Kv channel-interacting protein 1	NM_027398	Kcnip1	-197.488
2637	Mm.21549	1417013_at	Heat shock 27kDa protein 8	AF250139	Hspb8	-197.488
5196	Mm.273292	1459211_at	GLI-Kruppel family member GLI2	AW546128	Gli2	-197.489
1434	Mm.16660	1437465_a_at	Prolyl 4-hydroxylase, beta polypeptide	BM232513	P4hb	-197.493
5007	Mm.271745	1418084_at	RIKEN cDNA D030005H02 gene	AK011144	Nrp1	-197.495
1926	Mm.195663	1421679_a_at	Cyclin-dependent kinase inhibitor 1A (P21)	NM_007669	Cdkn1a	-197.499
10248	Mm.6478	1434937_at	Pam, highwire, rpm 1	AW546647	Phr1	-197.504
10806	Mm.9024	1422786_at	Solute carrier family 30 (zinc transporter), member 1	NM_009579	Slc30a1	-197.505
10514	Mm.79760	1449823_at	Dachshund 2 (Drosophila)	NM_033605	Dach2	-197.507
6332	Mm.28930	1417733_at	Ring finger protein 146	NM_026518	Rnf146	-197.509
7652	Mm.322945	1416382_at	Cathepsin C	NM_009982	Ctsc	-197.513
649	Mm.131135	1419062_at	RIKEN cDNA 2410021H03 gene	NM_013813	Epb4.1l3	-197.521
7345	Mm.308126	1417701_at	Protein phosphatase 1, regulatory (inhibitor) subunit 14c	NM_133485	Ppp1r14c	-197.53
355	Mm.116711	1418462_at	Exosome component 9	NM_019393	Exosc9	-197.532
2267	Mm.206764	1448727_at	Transducin-like enhancer of split 6, homolog of Drosophila E(spl)	NM_053254	Tle6	-197.535
8494	Mm.352083	1448090_at	Transcribed locus	BG079367		-197.536
4155	Mm.253542	1419368_a_at	Ring finger protein 138	NM_019706	Rnf138	-197.538
326	Mm.1131	1415919_at	Neural proliferation, differentiation and control gene 1	NM_008721	Npdc1	-197.54
6503	Mm.290922	1421644_at	Schlafen 3	NM_011409	Slfn3	-197.544
9038	Mm.39473	1418713_at	Pterin 4 alpha carbinolamine dehydratase/dimerization cofactor of hepatocyte nuclear factor 1 alpha (TCF1) 1	NM_025273	Pcbd1	-197.547
6392	Mm.28999	1416245_at	RIKEN cDNA 0610033H09 gene	NM_025338	0610033H09Rik	-197.548
6730	Mm.293811	1418968_at	RB1-inducible coiled-coil 1	BE570980	Rb1cc1	-197.556
10382	Mm.715	1449455_at	Hemopoietic cell kinase	NM_010407	Hck	-197.559
3296	Mm.235898	1427360_at	RIKEN cDNA 4930507D05 gene	BB242046	Supv3l1	-197.56
4855	Mm.268527	1420336_at	Thrombospondin, type I domain containing 6	NM_025629	Thsd6	-197.565
4932	Mm.270484	1418434_at	Makorin, ring finger protein, 1	BQ176661	Mkrn1	-197.567
3467	Mm.240325	1426479_a_at	Trinucleotide repeat containing 5	AK005532	Tnrc5	-197.568
9967	Mm.5163	1448125_at	Ras-like without CAAX 2	BB271919	Rit2	-197.569
4827	Mm.268070	1419583_at	Chromobox homolog 4 (Drosophila Pc class)	NM_007625	Cbx4	-197.576
903	Mm.142568	1449952_s_at	Transmembrane protease, serine 8 (intestinal)	NM_013921	Tmprss8	-197.578
2142	Mm.202383	1450447_at	Hepatic nuclear factor 4, alpha	NM_008261	Hnf4a	-197.579
1870	Mm.193025	1450555_at	Testis expressed gene 13	AF285576	Tex13	-197.581
6847	Mm.295582	1449126_at	Zinc finger protein 90	NM_011764	Zfp90	-197.59
5571	Mm.277527	1453915_a_at	Solute carrier family 37 (glycerol-3-phosphate transporter), member 3	AK012071	Slc37a3	-197.599
10748	Mm.89197	1425244_a_at	Testicular haploid expressed gene	AB033128	Theg	-197.606
2983	Mm.2251	1451753_at	Plexin A2	D86949	Plxna2	-197.607
1938	Mm.196037	1452493_s_at	Homeo box B8	X13721	Hoxb8	-197.611
1796	Mm.18845	1422584_at	Superkiller viralicidic activity 2-like (S. cerevisiae )	NM_021337	Skiv2l	-197.618
6422	Mm.29025	1416247_at	Dynactin 3	NM_016890	Dctn3	-197.619
4111	Mm.25264	1448270_at	DEAD (Asp-Glu-Ala-Asp) box polypeptide 21	BM246099	Ddx21	-197.621
4027	Mm.251174	1418510_s_at	F-box only protein 8	NM_015791	Fbxo8	-197.631
6637	Mm.29232	1420432_at	Taste receptor, type 1, member 1	NM_031867	Tas1r1	-197.64
3591	Mm.243722	1421157_at	RIKEN cDNA D130009B15 gene	AU043193	Fzd3	-197.641
5284	Mm.274421	1448845_at	Ribonuclease P 25 subunit (human)	NM_133982	Rpp25	-197.642
9951	Mm.5121	1418908_at	Peptidylglycine alpha-amidating monooxygenase	NM_013626	Pam	-197.643
3110	Mm.229287	1441618_at	RIKEN cDNA B130017I01 gene	BG065709	B130017I01Rik	-197.643
3135	Mm.230654	1424246_a_at	Testis derived transcript	BC003808	Tes	-197.644
8043	Mm.334775	1426846_at	RIKEN cDNA G630055P03 gene	BG172318	G630055P03Rik	-197.645
4197	Mm.254588	1454626_at	Clathrin, heavy polypeptide (Hc)	BM211219	Cltc	-197.647
5894	Mm.28219	1423657_at	CDP-diacylglycerol--inositol 3-phosphatidyltransferase (phosphatidylinositol synthase)	BC021473	Cdipt	-197.647
6238	Mm.288179	1416641_at	Ligase I, DNA, ATP-dependent	NM_010715	Lig1	-197.647
5468	Mm.27624	1428029_a_at	H2A histone family, member V	BC028539	H2afv	-197.652
6169	Mm.286892	1425475_at	Procollagen, type IV, alpha 5	BM250666	Col4a5	-197.653
708	Mm.133719	1422673_at	RIKEN cDNA C130009A20 gene	NM_008858	Prkcm	-197.658
5203	Mm.273379	1417646_a_at	Sorting nexin 5	NM_024225	Snx5	-197.668
3115	Mm.229444	1424740_at	Glucosidase beta 2	BG070002	Gba2	-197.673
5415	Mm.27578	1450062_a_at	Melanoma antigen, family D, 1	NM_019791	Maged1	-197.674
2821	Mm.219793	1426788_a_at	Structure specific recognition protein 1	BC024835	Ssrp1	-197.681
9910	Mm.50369	1419541_at	RIKEN cDNA 4930403L05 gene	NM_026128	4930403L05Rik	-197.684
3753	Mm.24673	1422780_at	Peroxisomal membrane protein 4	NM_021534	Pxmp4	-197.697
5249	Mm.274049	1416080_at	A disintegrin and metalloproteinase domain 15 (metargidin)	NM_009614	Adam15	-197.698
2731	Mm.218423	1423481_at	RIO kinase 2 (yeast)	BM213666	Riok2	-197.7
10073	Mm.56997	1420278_at	Hypothetical protein 1700020H15	AV204466	1700020H15	-197.702
7832	Mm.330055	1437398_a_at	Aldehyde dehydrogenase 9, subfamily A1	BB703752	Aldh9a1	-197.702
2167	Mm.20325	1449043_at	N-acetyl galactosaminidase, alpha	BC021631	Naga	-197.703
9171	Mm.41271	1449628_s_at	START domain containing 7	AI852671	Stard7	-197.704
7110	Mm.29997	1424382_at	Reticulocalbin 3, EF-hand calcium binding domain	BC025602	Rcn3	-197.707
7088	Mm.299604	1435800_a_at	Cold shock domain protein A	BB779100	Csda	-197.707
4877	Mm.26904	1422652_at	Crystallin, gamma A	NM_007774	Cryga	-197.708
7027	Mm.29820	1416922_a_at	BCL2/adenovirus E1B 19kDa-interacting protein 3-like	AK018668	Bnip3l	-197.71
7666	Mm.323562	1422150_at	H6 homeo box 3	NM_008257	Hmx3	-197.712
1883	Mm.193274	1455893_at	RIKEN cDNA 2610028F08 gene	BG067392	2610028F08Rik	-197.714
4695	Mm.26392	1436007_a_at	THUMP domain containing 1	BM233005	Thumpd1	-197.717
10369	Mm.7087	1426023_a_at	Rabaptin, RAB GTPase binding effector protein 1	AF248489	Rabep1	-197.72
7011	Mm.297978	1449528_at	C-fos induced growth factor	NM_010216	Figf	-197.721
10240	Mm.644	1421541_a_at	RIKEN cDNA 2310045N01 gene	D87833	Mef2b	-197.725
1058	Mm.150373	1416499_a_at	Dynactin 6	NM_011722	Dctn6	-197.727
3365	Mm.23790	1448631_a_at	Homeodomain interacting protein kinase 2	NM_010433	Hipk2	-197.729
7093	Mm.299693	1422145_at	Mannoside acetylglucosaminyltransferase 3	NM_010795	Mgat3	-197.732
5907	Mm.282351	1416842_at	Glutathione S-transferase, mu 5	NM_010360	Gstm5	-197.734
5322	Mm.274852	1416049_at	Glycine decarboxylase	NM_138595	Gldc	-197.734
9214	Mm.41522	1421433_at	Zinc finger homeodomain 4	NM_030708	Zfhx4	-197.741
1844	Mm.19155	1448201_at	Secreted frizzled-related sequence protein 2	NM_009144	Sfrp2	-197.743
3988	Mm.250508	1424335_at	RIKEN cDNA 8430432M10 gene	BB329391	8430432M10Rik	-197.749
9444	Mm.4409	1449989_at	Mast cell protease 2	NM_008571	Mcpt2	-197.75
10732	Mm.88512	1433656_a_at	Guanine nucleotide binding protein-like 3 (nucleolar)	BF021177	C77032	-197.76
5859	Mm.281805	1419578_at	Mannose binding lectin, liver (A)	NM_010775	Mbl1	-197.762
181	Mm.103732	1450589_at	Olfactory receptor 749	NM_020288	Olfr749	-197.763
1444	Mm.167625	1424896_at	G protein-coupled receptor 85	BC026975	Gpr85	-197.764
6660	Mm.29262	1451038_at	Apelin	BB819942	Apln	-197.765
2318	Mm.20801	1451814_a_at	HIV-1 tat interactive protein 2, homolog (human)	AF061972	Htatip2	-197.765
9616	Mm.45874	1448783_at	Solute carrier family 7 (cationic amino acid transporter, y+ system), member 9	NM_021291	Slc7a9	-197.769
10196	Mm.6221	1417228_at	Calpain 1	AF084459	Capn1	-197.769
5765	Mm.280544	1434607_at	DEAD (Asp-Glu-Ala-Asp) box polypeptide 52	BB132474	Ddx52	-197.77
405	Mm.11869	1460406_at	Expressed sequence AI427122	BC026410	AI427122	-197.772
7031	Mm.29827	1416038_at	Expressed sequence AL033314	NM_019776	AL033314	-197.772
7959	Mm.332840	1416391_at	Pentatricopeptide repeat domain 1	NM_133735	Ptcd1	-197.775
3555	Mm.24245	1418107_at	Transcription elongation factor A (SII), 2	NM_009326	Tcea2	-197.775
2835	Mm.220328	1425576_at	S-adenosylhomocysteine hydrolase-like 1	BC018218	Ahcyl1	-197.781
7599	Mm.32020	1416844_at	Heterogeneous nuclear ribonucleoprotein methyltransferase-like 1 (S. cerevisiae)	NM_133182	Hrmt1l1	-197.784
1461	Mm.168523	1422814_at	Calmodulin binding protein 1	NM_009791	Calmbp1	-197.791
5590	Mm.277705	1418338_at	WD repeat domain 33	BC003939	Wdr33	-197.792
3860	Mm.248291	1422637_at	Ras association (RalGDS/AF-6) domain family 5	NM_018750	Rassf5	-197.793
6494	Mm.290857	1452671_s_at	Lectin, mannose-binding, 1	BG071597	Lman1	-197.798
235	Mm.10600	1448253_at	Glutamate dehydrogenase 1	NM_008133	Glud1	-197.802
5209	Mm.273436	1451069_at	Proviral integration site 3	BC017621	Pim3	-197.803
10817	Mm.90950	1419065_at	RIKEN cDNA 5730521E12 gene	NM_025684	5730521E12Rik	-197.804
3719	Mm.246388	1452234_s_at	DNA segment, Chr 16, Brigham & Women's Genetics 1494 expressed	BF457957	D16Bwg1494e	-197.807
5385	Mm.27544	1453106_a_at	RNA (guanine-7-) methyltransferase	AK015403	Rnmt	-197.808
2080	Mm.200378	1421333_a_at	Myoneurin	AK019238	Mynn	-197.809
6118	Mm.286177	1434291_a_at	Small EDRK-rich factor 1	AA709993	Serf1	-197.81
8945	Mm.38390	1435450_at	Copine III	BB398005	Cpne3	-197.813
3129	Mm.230301	1419289_a_at	Synaptogyrin 1	NM_009303	Syngr1	-197.823
1032	Mm.149029	1420927_at	Beta galactoside alpha 2,6 sialyltransferase 1	BG075800	St6gal1	-197.823
5911	Mm.2824	1423326_at	Ectonucleoside triphosphate diphosphohydrolase 1	BI151440	Entpd1	-197.824
920	Mm.142856	1418317_at	LIM homeobox protein 2	NM_010710	Lhx2	-197.825
5776	Mm.28063	1454669_at	RIKEN cDNA 5730466P16 gene	BG075225	5730466P16Rik	-197.829
5071	Mm.272197	1450391_a_at	Monoglyceride lipase	NM_011844	Mgll	-197.83
10790	Mm.89982	1421656_at	Sprouty homolog 2 (Drosophila)	NM_011897	Spry2	-197.833
710	Mm.133851	1452048_at	Mitochondrial ribosomal protein L12	AK002757	Mrpl12	-197.833
2168	Mm.2033	1416547_at	NADH dehydrogenase (ubiquinone) 1 beta subcomplex 3	NM_025597	Ndufb3	-197.838
6896	Mm.29627	1416890_at	RIKEN cDNA 5730436H21 gene	NM_134139	5730436H21Rik	-197.845
7620	Mm.321633	1421111_at	RING1 and YY1 binding protein	NM_019743	Rybp	-197.848
4781	Mm.266867	1423439_at	Phosphoenolpyruvate carboxykinase 1, cytosolic	AW106963	Pck1	-197.849
6020	Mm.284462	1451013_at	Solute carrier family 29 (nucleoside transporters), member 3	BB541271	Slc29a3	-197.849
9217	Mm.4154	1419455_at	Interleukin 10 receptor, beta	NM_008349	Il10rb	-197.851
10088	Mm.57061	1450795_at	Luteinizing hormone beta	NM_008497	Lhb	-197.856
8105	Mm.33721	1416359_at	Sorting nexin associated golgi protein 1	AV344473	Snag1	-197.86
4711	Mm.265060	1448132_at	Solute carrier family 19 (sodium/hydrogen exchanger), member 1	NM_031196	Slc19a1	-197.861
7549	Mm.317854	1427633_a_at	Pregnancy-associated plasma protein A	AF439513	Pappa	-197.863
6963	Mm.297197	1449885_at	Transmembrane 4 superfamily member 10	NM_138751	Tmem47	-197.865
6032	Mm.284594	1426691_at	Tight junction protein 4 (peripheral)	AK002882	Tjp4	-197.867
10105	Mm.5718	1435003_at	Phosphatidylinositol 4-kinase, catalytic, alpha polypeptide	BM207220	Pik4ca	-197.871
9155	Mm.41083	1426960_a_at	Fatty acid 2-hydroxylase	BM118638	Fa2h	-197.871
9642	Mm.46109	1421691_at	Keratin associated protein 21-1	NM_130875	Krtap16-7	-197.872
4285	Mm.25648	1428503_a_at	NFKB inhibitor interacting Ras-like protein 1	AK010285	Nkiras1	-197.875
7428	Mm.311985	1450095_a_at	Acylphosphatase 1, erythrocyte (common) type	NM_025421	Acyp1	-197.879
1259	Mm.157758	1424620_at	DNA segment, Chr 13, Wayne State University 177, expressed	AK013251	D13Wsu177e	-197.88
9715	Mm.4649	1420441_at	Centromere autoantigen C1	NM_007683	Cenpc1	-197.881
3735	Mm.246525	1460313_at	Olfactory receptor 2	NM_010983	Olfr2	-197.884
6877	Mm.296071	1415689_s_at	Zinc finger protein 307	BC007473	Zfp306	-197.884
4203	Mm.254739	1417226_at	F-box and WD-40 domain protein 4	NM_013907	Fbxw4	-197.89
6351	Mm.289625	1423352_at	Cysteine-rich secretory protein LCCL domain containing 1	BE693025	Cocoacrisp	-197.89
9513	Mm.44876	1417027_at	Tripartite motif protein 2	BB283676	Trim2	-197.891
10017	Mm.5346	1450719_at	Meprin 1 alpha	NM_008585	Mep1a	-197.891
2193	Mm.20420	1424565_at	Polymerase (RNA) III (DNA directed) polypeptide D	BC016102	Polr3d	-197.892
8997	Mm.38993	1421860_at	Calsyntenin 1	BG065300	Clstn1	-197.892
2665	Mm.21645	1417326_a_at	Anaphase promoting complex subunit 11 homolog (yeast)	NM_025389	Anapc11	-197.894
3594	Mm.24386	1418156_at	Potassium voltage-gated channel, Isk-related subfamily, gene 4	NM_021342	Kcne4	-197.896
5728	Mm.27997	1452917_at	Replication factor C (activator 1) 5	AK011489	Rfc5	-197.897
10119	Mm.57243	1423639_at	Histamine receptor H 2	AK020259	Hrh2	-197.897
5605	Mm.277916	1417068_a_at	Protein tyrosine phosphatase, non-receptor type 1	BC010191	Ptpn1	-197.897
4238	Mm.255401	1455700_at	RIKEN cDNA 1700007D05 gene	BB359043	1700007D05Rik	-197.898
1322	Mm.159369	1450552_at	ATPase, H+ transporting, V1 subunit E-like 2 isoform 2	NM_029121	Atp6v1e2	-197.898
8230	Mm.341742	1426462_at	Gephyrin	AA170590	Gphn	-197.9
5931	Mm.282715	1426546_at	Testis-specific kinase 2	BQ179435	Tesk2	-197.902
1944	Mm.196210	1454648_s_at	DNA segment, Chr 10, Wayne State University 102, expressed	AV025581	D10Wsu102e	-197.903
7271	Mm.3049	1416698_a_at	CDC28 protein kinase 1b	NM_016904	Cks1b	-197.908
5516	Mm.276739	1424985_a_at	SRY-box containing gene 10	BC025171	Sox10	-197.91
8030	Mm.334510	1425395_at	A disintegrin and metalloprotease domain 26 (testase 3)	AF167404	Adam26	-197.911
7894	Mm.331209	1420683_at	BCL2/adenovirus E1B 19kD interacting protein like	NM_134253	Bnipl	-197.912
5544	Mm.277250	1448923_at	Protein kinase, interferon inducible double stranded RNA dependent activator	NM_011871	Prkra	-197.913
8034	Mm.334581	1429473_at	RIKEN cDNA 1200003I07 gene	AV292561	1200003I07Rik	-197.916
1165	Mm.154662	1421381_a_at	Procollagen, type IX, alpha 1	NM_007740	Col9a1	-197.92
4543	Mm.260623	1448892_at	Dedicator of cytokinesis 7	NM_026082	Dock7	-197.927
6757	Mm.294215	1418356_at	Mercaptopyruvate sulfurtransferase	NM_138670	Mpst	-197.93
10549	Mm.806	1416330_at	CD 81 antigen	NM_133655	Cd81	-197.93
1228	Mm.156946	1421728_at	Oligodendrocyte transcription factor 3	NM_053008	Olig3	-197.93
9338	Mm.42148	1448833_at	Forkhead box M1	NM_008021	Foxm1	-197.933
5138	Mm.272803	1417526_at	Poly(rC) binding protein 3	NM_021568	Pcbp3	-197.935
10678	Mm.87077	1435742_at	RIKEN cDNA D130020L05 gene	AV028026	1110034C04Rik	-197.935
6333	Mm.289306	1423588_at	Actin related protein 2/3 complex, subunit 4	BG145444	Arpc4	-197.937
4037	Mm.251303	1424699_at	RIKEN cDNA 4921511K06 gene	BC006583	4921511K06Rik	-197.939
8110	Mm.3374	1418285_at	Ephrin B1	NM_010110	Efnb1	-197.939
7591	Mm.319697	1415710_at	CDNA sequence BC038311	BM123013	BC038311	-197.941
9463	Mm.44225	1450866_a_at	Mitochondrial ribosomal protein L17	BQ179556	Mrpl17	-197.945
6708	Mm.293565	1426933_at	Oxidative-stress responsive 1	AK013132	Oxsr1	-197.947
997	Mm.14616	1417731_at	Polyglutamine binding protein 1	BC009657	Pqbp1	-197.95
7569	Mm.318841	1416129_at	RIKEN cDNA 1300002F13 gene	NM_133753	1300002F13Rik	-197.95
1625	Mm.180338	1451039_at	RIKEN cDNA 2610027L16 gene	AK015585	2610027L16Rik	-197.952
10551	Mm.8068	1422114_at	Ets2 repressor factor	NM_010155	Erf	-197.957
1061	Mm.150496	1425886_at	FEV (ETS oncogene family)	AY049085	Fev	-197.96
7346	Mm.308134	1424768_at	RIKEN cDNA C920027I18 gene	BI248947	Cald1	-197.962
7021	Mm.29811	1418003_at	RIKEN cDNA A130038J17 gene	NM_025427	1190002H23Rik	-197.963
2651	Mm.216072	1450817_at	RIKEN cDNA A930017K11 gene	NM_015830	Solh	-197.973
3202	Mm.234003	1417756_a_at	Lymphocyte specific 1	NM_019391	Lsp1	-197.974
10335	Mm.6898	1425298_a_at	Baculoviral IAP repeat-containing 1a	AF135491	Birc1a	-197.976
3242	Mm.234965	1421140_a_at	Forkhead box P1	BG962849	Foxp1	-197.978
4103	Mm.252497	1423994_at	Kinesin family member 1B	BQ175246	Kif1b	-197.979
3674	Mm.24540	1435764_a_at	Gem (nuclear organelle) associated protein 7	BB832885	Gemin7	-197.985
1913	Mm.195224	1450635_at	Alkaline phosphatase 5	NM_007433	Akp5	-197.985
5265	Mm.274255	1419292_at	Serine protease HTRA3	NM_030127	Htra3	-197.987
7704	Mm.325643	1451037_at	Protein tyrosine phosphatase, non-receptor type 9	BB224063	Ptpn9	-197.995
8789	Mm.37249	1416329_at	Cytoplasmic FMR1 interacting protein 1	NM_011370	Cyfip1	-197.997
7761	Mm.328673	1415785_a_at	Chaperonin subunit 8 (theta)	NM_009840	Cct8	-197.999
8188	Mm.34059	1418963_at	RIKEN cDNA 2310047O13 gene	NM_024185	2310047O13Rik	-198.003
6086	Mm.28560	1417511_at	Ly1 antibody reactive clone	NM_025281	Lyar	-198.021
4886	Mm.26930	1439479_at	Lactase	C78577	Lct	-198.021
5787	Mm.28081	1423434_at	TEA domain family member 1	BB546942	Tead1	-198.022
1237	Mm.157119	1423362_at	Sortilin 1	AV247637	Sort1	-198.026
8213	Mm.341331	1416857_at	Stromal cell derived factor 2	NM_009143	Sdf2	-198.027
2993	Mm.22530	1434865_a_at	Exocyst complex component 7	BB749620	Exoc7	-198.028
7161	Mm.300931	1422866_at	Procollagen, type XIII, alpha 1	NM_007731	Col13a1	-198.029
2390	Mm.209385	1424185_a_at	LIM domain containing preferred translocation partner in lipoma	BC017619	Morf4l1	-198.031
5653	Mm.27889	1431302_a_at	Nudix (nucleoside diphosphate linked moiety X)-type motif 7	AK011172	Nudt7	-198.033
7917	Mm.331805	1451479_a_at	RIKEN cDNA 1110038M16 gene	BC019937	1110038M16Rik	-198.035
3348	Mm.23705	1426786_s_at	DEAH (Asp-Glu-Ala-His) box polypeptide 38	BM195397	Dhx38	-198.035
10491	Mm.7838	1420745_a_at	Cyclin D-type binding-protein 1	NM_010761	Ccndbp1	-198.039
7087	Mm.29960	1423826_at	Expressed sequence AI326906	BC024616	AI326906	-198.041
1479	Mm.170515	1448306_at	Nuclear factor of kappa light chain gene enhancer in B-cells inhibitor, alpha	NM_010907	Nfkbia	-198.041
6577	Mm.29176	1424731_at	CDNA sequence BC018399	BC018399	BC018399	-198.047
2186	Mm.203943	1449614_s_at	Expressed sequence AI314976	AW558560	AI314976	-198.05
5314	Mm.274810	1451611_at	HRAS like suppressor 3	BC024581	Hrasls3	-198.052
1805	Mm.189102	1453753_at	RIKEN cDNA 2810047L02 gene	AK012919	2810047L02Rik	-198.052
4665	Mm.262663	1421681_at	Neuregulin 4	NM_032002	Nrg4	-198.055
6385	Mm.289900	1415816_at	Chaperonin subunit 7 (eta)	NM_007638	Cct7	-198.057
3721	Mm.246402	1426707_at	Tubulin, gamma complex associated protein 3	BC025647	Tubgcp3	-198.062
8193	Mm.340702	1421522_at	UDP-N-acetyl-alpha-D-galactosamine:(N-acetylneuraminyl)-galactosyl-N-acetylglucosaminylpolypeptide-beta-1, 4-N-acetylgalactosaminyltransferase	NM_008081	Galgt2	-198.064
1060	Mm.150420	1421360_at	Inositol polyphosphate-4-phosphatase, type I	NM_030266	Inpp4a	-198.065
10135	Mm.58038	1425233_at	RIKEN cDNA 2210407C18 gene	BC019553	2210407C18Rik	-198.066
9961	Mm.5148	1449169_at	Hyaluronan synthase 2	NM_008216	Has2	-198.068
10492	Mm.784	1448343_a_at	Neighbor of Brca1 gene 1	NM_008676	Nbr1	-198.069
6683	Mm.292992	1433923_at	Keratin complex 2, basic, gene 39	AV230775	Krt2-39	-198.073
7843	Mm.330160	1416064_a_at	Heat shock 70kD protein 5 (glucose-regulated protein)	NM_022310	Hspa5	-198.073
6597	Mm.29187	1420981_a_at	LIM domain only 4	NM_010723	Lmo4	-198.074
10852	Mm.94560	1448960_at	CXXC finger 5	NM_133687	Cxxc5	-198.078
1216	Mm.1568	1448148_at	Granulin	M86736	Grn	-198.078
9138	Mm.40907	1426094_at	Rhomboid, veinlet-like 1 (Drosophila)	BC021549	Rhbdl1	-198.082
9126	Mm.4071	1448245_at	Laminin receptor 1 (ribosomal protein SA)	NM_011029	Lamr1	-198.083
9786	Mm.4758	1422210_at	Forkhead box D3	U41047	Foxd3	-198.084
2029	Mm.197568	1416631_at	Adaptor-related protein complex AP-4, beta 1	NM_026193	Ap4b1	-198.089
6815	Mm.29500	1423782_at	MOB1, Mps One Binder kinase activator-like 1B (yeast)	BC011285	Mobk1b	-198.089
737	Mm.135645	1418644_a_at	Serine/threonine kinase 11	AF145287	Stk11	-198.096
5143	Mm.272866	1416399_a_at	Heme oxygenase (decycling) 2	NM_010443	Hmox2	-198.097
9917	Mm.5048	1415945_at	Minichromosome maintenance deficient 5, cell division cycle 46 (S. cerevisiae)	NM_008566	Mcm5	-198.098
729	Mm.1350	1421771_a_at	IAP promoted placental gene	NM_008389	Ipp	-198.099
9280	Mm.4189	1417910_at	Cyclin A2	X75483	Ccna2	-198.102
3757	Mm.246804	1450482_a_at	Paired-like homeodomain transcription factor 2	AB006320	Pitx2	-198.102
4728	Mm.265546	1417405_at	START domain containing 3	NM_021547	Stard3	-198.103
145	Mm.103560	1450350_a_at	Jun dimerization protein 2	NM_030887	MGI:1932093	-198.105
3007	Mm.22584	1416566_at	Serine/threonine kinase receptor associated protein	NM_011499	Strap	-198.105
4736	Mm.2657	1418618_at	Engrailed 1	NM_010133	En1	-198.11
7607	Mm.32067	1449621_s_at	Thrombospondin, type I, domain 1	AW121720	Thsd1	-198.114
3342	Mm.23690	1423327_at	RIKEN cDNA 4930517K11 gene	AK005645	4930517K11Rik	-198.122
4595	Mm.26134	1426621_a_at	Protein phosphatase 2 (formerly 2A), regulatory subunit B (PR 52), beta isoform	BB560759	Ppp2r2b	-198.123
7903	Mm.33150	1418348_a_at	Activating signal cointegrator 1 complex subunit 2	NM_029291	Ascc2	-198.126
7434	Mm.312342	1420426_at	Myosin VIIb	NM_032394	Myo7b	-198.126
3295	Mm.235891	1425265_a_at	Prion protein interacting protein 1	BC021405	Prnpip1	-198.127
2905	Mm.222093	1426089_a_at	CDNA sequence BC003331	BC003331	BC003331	-198.129
3897	Mm.24873	1418305_s_at	Nucleolar protein family A, member 1 (H/ACA small nucleolar RNPs)	NM_026578	Nola1	-198.13
1469	Mm.16973	1449492_a_at	Leukocyte cell-derived chemotaxin 2	NM_010702	Lect2	-198.133
2148	Mm.2025	1426596_a_at	Survival motor neuron 1	BB821035	Smn1	-198.136
8920	Mm.38193	1436308_at	Zinc finger protein 292	BB315561	Zfp292	-198.136
3486	Mm.240607	1450833_at	Cholinergic receptor, muscarinic 1, CNS	NM_007698	Chrm1	-198.137
1297	Mm.158726	1460736_at	RIKEN cDNA A230054D04 gene	BM247617	AF013969	-198.138
3167	Mm.23257	1427737_a_at	RIKEN cDNA 1200011M11 gene	BC002247	1200011M11Rik	-198.14
4567	Mm.26088	1434553_at	RIKEN cDNA 4930577M16 gene	BB667728	4930577M16Rik	-198.141
3169	Mm.232728	1415700_a_at	Signal sequence receptor, gamma	BC011111	Ssr3	-198.142
3160	Mm.23235	1426973_at	G protein-coupled receptor 153	AK004377	Gpr153	-198.144
2079	Mm.200373	1415892_at	Sphingosine phosphate lyase 1	NM_009163	Sgpl1	-198.145
2311	Mm.20764	1417651_at	Cytochrome P450, family 2, subfamily c, polypeptide 29	NM_007815	Cyp2c29	-198.146
6271	Mm.288641	1426821_at	Component of oligomeric golgi complex 8	BG067882	Cog8	-198.147
1213	Mm.156742	1427521_a_at	RIKEN cDNA 9930023K05 gene	BC023093	9930023K05Rik	-198.148
8840	Mm.374807	1419623_at	Protease, serine, 21	NM_020487	Prss21	-198.148
1548	Mm.17537	1452221_a_at	CXXC finger 1 (PHD domain)	BB447351	Cxxc1	-198.149
8489	Mm.351861	1447990_at	Expressed sequence C76332	BG065651	C76332	-198.15
2956	Mm.2238	1416659_at	Eukaryotic translation initiation factor 3, subunit 10 (theta)	AW701127	Eif3s10	-198.153
4587	Mm.2611	1420525_a_at	Ornithine transcarbamylase	NM_008769	Otc	-198.157
4102	Mm.252481	1418093_a_at	Epidermal growth factor	NM_010113	Egf	-198.16
10769	Mm.89682	1435323_a_at	O-acyltransferase (membrane bound) domain containing 1	AV366860	Oact1	-198.162
1353	Mm.160150	1460281_at	Ankyrin repeat and SOCS box-containing protein 15	NM_080847	Asb15	-198.163
10170	Mm.6105	1417963_at	Phospholipid transfer protein	NM_011125	Pltp	-198.167
7402	Mm.3110	1455434_a_at	Kinectin 1	BF162017	Ktn1	-198.168
9941	Mm.5107	1460412_at	RIKEN cDNA 1600015H20 gene	AA222756	1600015H20Rik	-198.17
3228	Mm.234654	1418765_at	T-cell immunoglobulin and mucin domain containing 2	BC028829	Timd2	-198.171
764	Mm.1372	1419740_at	Phosphodiesterase 6B, cGMP, rod receptor, beta polypeptide	NM_008806	Pde6b	-198.175
7829	Mm.329993	1426044_a_at	Protein kinase C, theta	AB062122	Prkcq	-198.177
7628	Mm.321937	1435442_at	Gene model 83, (NCBI)	BE225838	Gm83	-198.177
1174	Mm.154879	1419325_at	Neuromedin U	NM_019515	Nmu	-198.179
4734	Mm.265615	1435114_at	WD repeat and HMG-box DNA binding protein 1	C77437	Wdhd1	-198.181
6241	Mm.288186	1423611_at	Alkaline phosphatase 2, liver	AW319615	Akp2	-198.184
10281	Mm.66056	1451099_at	Membrane bound C2 domain containing protein	BC011482	Mbc2	-198.191
10742	Mm.88829	1426125_a_at	Caspase 9	AB019601	Casp9	-198.192
2428	Mm.210361	1422105_at	CD3 antigen, epsilon polypeptide	NM_007648	Cd3e	-198.193
2824	Mm.219946	1425479_at	SET and MYND domain containing 5	BF160651	Smyd5	-198.194
5146	Mm.272881	1423613_at	Sperm specific antigen 2	BB033597	Ssfa2	-198.194
8898	Mm.37950	1417535_at	F-box only protein 25	NM_025785	Fbxo25	-198.198
8385	Mm.347512	1450561_a_at	Surfeit gene 1	NM_013677	Surf1	-198.199
4267	Mm.256025	1421969_a_at	Fatty acid amide hydrolase	U82536	Faah	-198.199
454	Mm.12261	1427956_at	Nervous system polycomb 1	BG068910	Nspc1	-198.2
676	Mm.132226	1449852_a_at	EH-domain containing 4	NM_133838	Ehd4	-198.201
10219	Mm.63450	1450834_at	Fucosyltransferase 4	NM_010242	Fut4	-198.203
4381	Mm.258484	1417953_at	DNA segment, Chr 6, Wayne State University 176, expressed	AK016470	D6Wsu176e	-198.204
4206	Mm.254835	1421936_at	Dual adaptor for phosphotyrosine and 3-phosphoinositides 1	NM_011932	Dapp1	-198.207
5921	Mm.28262	1419247_at	Regulator of G-protein signaling 2	AF215668	Rgs2	-198.21
2790	Mm.219433	1451819_at	Zinc finger, SWIM domain containing 6	BC021311	Zswim6	-198.211
2652	Mm.2161	1419095_a_at	Apolipoprotein M	NM_018816	Apom	-198.212
2372	Mm.209175	1420869_at	Myeloid/lymphoid or mixed lineage-leukemia translocation to 10 homolog (Drosophila)	BB353133	Mllt10	-198.214
1839	Mm.1912	1416868_at	Cyclin-dependent kinase inhibitor 2C (p18, inhibits CDK4)	BC027026	Cdkn2c	-198.216
4853	Mm.26852	1433953_at	Zinc finger protein 277	BQ176535	Zfp277	-198.221
9522	Mm.4498	1421499_a_at	Protein tyrosine phosphatase, non-receptor type 14	NM_008976	Ptpn14	-198.223
8804	Mm.373551	1460689_at	DNA segment, Chr 15, Wayne State University 75, expressed	BC022097	D15Wsu75e	-198.225
7986	Mm.333374	1421685_at	C-type lectin domain family 4, member b	NM_027218	Clec4b	-198.229
5344	Mm.275095	1429294_at	Thyroid hormone receptor interactor 13	AK010336	Trip13	-198.231
7028	Mm.29821	1416292_at	Peroxiredoxin 3	NM_007452	Prdx3	-198.232
1574	Mm.17771	1450364_a_at	Hepatitis A virus cellular receptor 1	NM_134248	Havcr1	-198.232
4451	Mm.25939	1418870_at	RIKEN cDNA 4930579J09 gene	NM_133689	4930579J09Rik	-198.234
10058	Mm.56906	1422179_at	Gap junction membrane channel protein beta 4	NM_008127	Gjb4	-198.237
1093	Mm.152796	1452464_a_at	Methionine aminopeptidase-like 1	AJ414378	Metapl1	-198.238
24	Mm.100276	1420541_at	Retinol dehydrogenase 6	NM_009040	Rdh6	-198.239
3415	Mm.23932	1453004_at	RIKEN cDNA 3110004L20 gene	BM234253	3110004L20Rik	-198.243
10746	Mm.890	1453501_at	Homeo box B1	AK017686	Hoxb1	-198.244
209	Mm.10433	1423128_at	Aryl-hydrocarbon receptor-interacting protein	AK011609	Aip	-198.247
7694	Mm.325445	1450507_at	POU domain, class 2, transcription factor 3	L14677	Pou2f3	-198.247
446	Mm.122284	1456870_at	RIKEN cDNA A430107D22 gene	AI481597	A430107D22Rik	-198.252
9258	Mm.41770	1419200_at	FXYD domain-containing ion transport regulator 7	NM_022007	Fxyd7	-198.253
9746	Mm.46722	1424696_at	G protein-coupled receptor 89	BC010729	Gpr89	-198.257
10472	Mm.77017	1417804_at	Similar to calcium and DAG-regulated guanine nucleotide exchange factor I	NM_011242	Rasgrp2	-198.258
3098	Mm.228903	1422429_at	Ring finger protein 14	NM_020012	Rnf14	-198.259
2199	Mm.20445	1460717_at	Testis-specific protein, Y-encoded-like 1	AF042180	Tspyl1	-198.268
6099	Mm.285849	1417759_at	Pore forming protein-like	NM_019540	Pfpl	-198.272
8923	Mm.38229	1429763_at	RIKEN cDNA E430023H19 gene	AW547258	E430023H19Rik	-198.274
117	Mm.102872	1459911_at	RIKEN cDNA D030068L24 gene	AA285490	D030068L24Rik	-198.278
9348	Mm.42190	1419633_at	Unc4.1 homeobox (C. elegans)	NM_013702	Uncx4.1	-198.284
10107	Mm.57192	1422333_at	Cytochrome P450, family 21, subfamily a, polypeptide 1	NM_009995	Cyp21a1	-198.285
2020	Mm.197486	1415878_at	Ribonucleotide reductase M1	BB758819	Rrm1	-198.29
9292	Mm.41963	1422899_at	Solute carrier family 6 (neurotransmitter transporter), member 20	BC013484	Slc6a20	-198.297
893	Mm.1421	1450716_at	A disintegrin-like and metalloprotease (reprolysin type) with thrombospondin type 1 motif, 1	D67076	Adamts1	-198.298
563	Mm.128411	1451320_at	RIKEN cDNA 3110043J09 gene	BC010306	3110043J09Rik	-198.304
10020	Mm.53687	1419406_a_at	B-cell CLL/lymphoma 11A (zinc finger protein)	NM_016707	Bcl11a	-198.304
7837	Mm.3301	1426175_a_at	Mast cell protease 7	U42405	Mcpt7	-198.304
7132	Mm.30039	1425550_a_at	Protein kinase, cAMP dependent regulatory, type I, alpha	BC005697	Prkar1a	-198.306
7126	Mm.300281	1449243_a_at	Ribosomal protein S19	NM_023133	Rps19	-198.307
7268	Mm.30466	1449530_at	Trichorhinophalangeal syndrome I (human)	NM_032000	Trps1	-198.309
8597	Mm.358583	1418476_at	Cytokine receptor-like factor 1	NM_018827	Crlf1	-198.31
4305	Mm.256925	1460334_at	Drebrin-like	AV328035	Dbnl	-198.31
7374	Mm.309336	1421441_at	Angiopoietin 1	NM_009640	Angpt1	-198.31
2992	Mm.225297	1417271_a_at	Endoglin	NM_007932	Eng	-198.312
2219	Mm.204831	1427997_at	RIKEN cDNA 1110007M04 gene	BG064890	1110007M04Rik	-198.314
6390	Mm.289936	1451064_a_at	Phosphoserine aminotransferase 1	BC004827	Psat1	-198.315
7141	Mm.30057	1433878_at	Mitochondrial ribosomal protein S26	AI648866	Mrps26	-198.317
6052	Mm.284906	1416312_at	Arginyl-tRNA synthetase	NM_025936	Rars	-198.318
8551	Mm.35605	1448261_at	Cadherin 1	NM_009864	Cdh1	-198.324
4773	Mm.266665	1450836_at	Neurogenin 1	NM_010896	Neurog1	-198.326
1549	Mm.175403	1416793_at	ADP-ribosylation factor-like 6 interacting protein 2	NM_019717	Arl6ip2	-198.331
882	Mm.1417	1420431_at	Repetin	NM_009100	Rptn	-198.331
844	Mm.140760	1451808_at	Potassium inwardly-rectifying channel, subfamily J, member 4	U11075	Kcnj4	-198.332
3095	Mm.228797	1448618_at	Major vault protein	NM_080638	Mvp	-198.335
6401	Mm.290044	1416316_at	Solute carrier family 27 (fatty acid transporter), member 2	BC013442	Slc27a2	-198.336
8797	Mm.37341	1418458_at	Anaphase promoting complex subunit 7	NM_019805	Anapc7	-198.336
3612	Mm.244179	1425378_at	Hect (homologous to the E6-AP (UBE3A) carboxyl terminus) domain and RCC1 (CHC1)-like domain (RLD) 1	BC004027	Herc1	-198.336
9654	Mm.46176	1448565_at	Protein phosphatase 1, regulatory (inhibitor) subunit 11	NM_029632	Ppp1r11	-198.339
10188	Mm.6208	1421737_at	Aristaless 4	NM_007442	Alx4	-198.34
1396	Mm.16366	1449897_a_at	Mature T-cell proliferation 1	NM_010839	Mtcp1	-198.341
1738	Mm.18517	1415850_at	RAS p21 protein activator 3	NM_009025	Rasa3	-198.343
4003	Mm.250738	1416560_at	Solute carrier family 13 (sodium-dependent dicarboxylate transporter), member 3	NM_054055	Slc13a3	-198.343
7967	Mm.332967	1418631_at	Ubiquitin-conjugating enzyme E2H	BI694835	Ube2h	-198.345
2450	Mm.21096	1420519_a_at	Era (G-protein)-like 1 (E. coli)	NM_022313	Eral1	-198.346
2129	Mm.2018	1460716_a_at	Core binding factor beta	NM_022309	Cbfb	-198.348
742	Mm.136079	1425243_at	CD 207 antigen	AY026050	Cd207	-198.349
916	Mm.14277	1450826_a_at	Serum amyloid A 3	NM_011315	Saa3	-198.351
5711	Mm.279773	1420350_at	Small proline rich-like 2	NM_028625	Sprrl2	-198.351
6858	Mm.29580	1423280_at	Stathmin-like 2	BM115022	Stmn2	-198.353
2491	Mm.212266	1423649_at	RIKEN cDNA 2010300G19 gene	BC016240	2010300G19Rik	-198.353
7128	Mm.300318	1417150_at	Solute carrier family 6 (neurotransmitter transporter, serotonin), member 4	NM_010484	Slc6a4	-198.354
776	Mm.138039	1451245_at	Leucine rich repeat containing 3B	BC019794	Lrrc3b	-198.354
6270	Mm.28864	1454045_a_at	RIKEN cDNA 4933424M23 gene	AK016901	4933424M23Rik	-198.355
6433	Mm.29041	1451136_a_at	Eukaryotic translation initiation factor 2B, subunit 2 beta	BC003326	Eif2b2	-198.355
5258	Mm.274158	1425866_a_at	Pleckstrin homology domain containing, family A (phosphoinositide binding specific) member 4	BC021387	Plekha4	-198.355
1432	Mm.16650	1451730_at	Zinc finger protein 62	BC022935	Zfp62	-198.357
9575	Mm.45423	1429339_a_at	Acyl-Coenzyme A dehydrogenase family, member 10	AK010568	Acad10	-198.358
7845	Mm.330223	1452089_at	Calcium channel, voltage-dependent, beta 4 subunit	AW106929	Cacnb4	-198.358
2217	Mm.204737	1428392_at	Ras association (RalGDS/AF-6) domain family 2	AK018504	Rassf2	-198.359
6593	Mm.291828	1460392_a_at	RIKEN cDNA 1810057B09 gene	BB610210	1810057B09Rik	-198.368
5613	Mm.27800	1460698_a_at	Sec11-like 3 (S. cerevisiae)	AK007641	Sec11l3	-198.368
510	Mm.126043	1448221_at	HLA-B-associated transcript 1A	BC011067	Bat1a	-198.368
2087	Mm.200497	1452173_at	Hydroxyacyl-Coenzyme A dehydrogenase/3-ketoacyl-Coenzyme A thiolase/enoyl-Coenzyme A hydratase (trifunctional protein), alpha subunit	AW107842	Hadha	-198.369
5243	Mm.27396	1434435_s_at	Cytochrome c oxidase, subunit XVII assembly protein homolog (yeast)	BM941165	Cox17	-198.374
8261	Mm.343095	1449815_a_at	Single-stranded DNA binding protein 2	NM_024186	Ssbp2	-198.376
5809	Mm.28109	1451040_at	Histidyl tRNA synthetase 2	AI451865	Hars2	-198.378
5140	Mm.27284	1429137_at	RIKEN cDNA 2810422O20 gene	AK013137	2810422O20Rik	-198.38
3598	Mm.243950	1433765_at	RIKEN cDNA B230113M03 gene	BB304622	B230113M03Rik	-198.382
8222	Mm.341520	1425638_at	Centaurin, alpha 2	BC027165	Centa2	-198.384
9675	Mm.46270	1419203_at	Gene trap locus F3a	NM_025293	Gtlf3a	-198.384
7639	Mm.32257	1425808_a_at	Myocardin	AF437877	Myocd	-198.384
4621	Mm.261676	1418072_at	Histone 1, H2bg	NM_023422	Hist1h2bc	-198.386
4455	Mm.259464	1419384_at	Protein kinase C, alpha binding protein	NM_008837	Prkcabp	-198.387
3767	Mm.247007	1451726_at	Myotubularin related protein 6	BC020019	Mtmr6	-198.388
3382	Mm.23825	1416093_a_at	Mitochondrial ribosomal protein L20	NM_025570	Mrpl20	-198.388
10698	Mm.87337	1418661_at	Abhydrolase domain containing 2	NM_018811	Abhd2	-198.39
528	Mm.1272	1449331_a_at	Receptor-associated protein of the synapse	NM_009023	Rapsn	-198.39
3014	Mm.2261	1418874_a_at	RIKEN cDNA 1700123N01 gene	NM_008951	Psmd4	-198.392
3586	Mm.2436	1418025_at	Basic helix-loop-helix domain containing, class B2	NM_011498	Bhlhb2	-198.396
734	Mm.1355	1418830_at	CD79A antigen (immunoglobulin-associated alpha)	NM_007655	Cd79a	-198.397
7683	Mm.3248	1418136_at	Transforming growth factor beta 1 induced transcript 1	NM_009365	Tgfb1i1	-198.397
5863	Mm.28186	1426629_at	DEAH (Asp-Glu-Ala-His) box polypeptide 8	BB667274	Dhx8	-198.4
9322	Mm.42054	1422135_at	Zinc finger protein 146	NM_011980	Zfp146	-198.405
6421	Mm.290242	1449162_at	RIKEN cDNA 9130604C24 gene	NM_028753	Pop7	-198.409
3351	Mm.237103	1426820_at	RIKEN cDNA 2610507B11 gene	BG065294	2610507B11Rik	-198.409
5015	Mm.271796	1418477_at	Matrilin 1, cartilage matrix protein 1	NM_010769	Matn1	-198.416
8144	Mm.338790	1417426_at	Proteoglycan 1, secretory granule	NM_011157	Prg1	-198.418
756	Mm.13694	1416452_at	Ornithine aminotransferase	BC008119	Oat	-198.42
4114	Mm.252718	1419457_at	RIKEN cDNA 4930448O17 gene	BG069493	Rgnef	-198.422
3618	Mm.244216	1417892_a_at	Sirtuin 3 (silent mating type information regulation 2, homolog) 3 (S. cerevisiae)	NM_022433	Sirt3	-198.423
5024	Mm.27183	1416667_at	Phenylalkylamine Ca2+ antagonist (emopamil) binding protein	NM_007898	Ebp	-198.423
6274	Mm.288669	1423456_at	Basic leucine zipper and W2 domains 2	BM932775	Bzw2	-198.425
10118	Mm.57236	1422312_a_at	Neurogenin 3	NM_009719	Neurog3	-198.426
1251	Mm.157655	1419242_at	RIKEN cDNA 9530002B09 gene	AF319955	9530002B09Rik	-198.429
9451	Mm.44174	1415681_at	Mitochondrial ribosomal protein L43	NM_053164	Mrpl43	-198.429
2119	Mm.20147	1427508_at	CDNA sequence BC020108	BC020108	BC020108	-198.43
5033	Mm.271877	1415996_at	Thioredoxin interacting protein	AF173681	Txnip	-198.431
273	Mm.107646	1449150_at	RIKEN cDNA A930040G15 gene	NM_133922	A930040G15Rik	-198.432
2769	Mm.218848	1431145_a_at	CUE domain containing 2	AK003457	Cuedc2	-198.432
8426	Mm.348052	1450341_at	Protocadherin beta 8	NM_053133	Pcdhb8	-198.432
9911	Mm.5038	1450708_at	Secretogranin II	NM_009129	Scg2	-198.435
731	Mm.135188	1451692_at	RIKEN cDNA 2410015B03 gene	BC005637	2410015B03Rik	-198.439
9876	Mm.4970	1422871_at	Potassium inwardly-rectifying channel, subfamily J, member 12	NM_010603	Kcnj12	-198.44
1046	Mm.149954	1425551_at	Huntingtin interacting protein 1 related	AA590970	Hip1r	-198.441
10012	Mm.5316	1418677_at	Actinin alpha 3	NM_013456	Actn3	-198.441
5124	Mm.272632	1429379_at	Extra cellular link domain-containing 1	AV124537	Xlkd1	-198.442
9154	Mm.41077	1416569_at	Actin-like 6A	NM_019673	Actl6a	-198.445
1224	Mm.15691	1423570_at	ATP-binding cassette, sub-family G (WHITE), member 1	AW413978	Abcg1	-198.445
7423	Mm.31192	1424284_at	Protein-O-mannosyltransferase 1	BC027325	Pomt1	-198.445
4534	Mm.260527	1417044_at	Leucine carboxyl methyltransferase 1	NM_025304	Lcmt1	-198.446
9030	Mm.39304	1449239_at	RIKEN cDNA 1700045I19 gene	NM_028842	1700045I19Rik	-198.448
1849	Mm.191949	1452050_at	Calcium/calmodulin-dependent protein kinase ID	BG071931	Camk1d	-198.448
1428	Mm.165979	1451106_at	RNA binding motif protein 21	BC025499	Rbm21	-198.449
939	Mm.143738	1415992_at	Phosphatidylinositol glycan, class O	NM_020035	Pigo	-198.45
4250	Mm.255607	1450974_at	Tissue inhibitor of metalloproteinase 4	BI788452	Timp4	-198.452
685	Mm.132579	1421336_at	Prospero-related homeobox 1	NM_008937	Prox1	-198.453
1601	Mm.17917	1431339_a_at	EF hand domain containing 2	AK007560	Efhd2	-198.454
5660	Mm.279007	1421421_at	Angiopoietin-like 1	NM_028333	Angptl1	-198.457
1178	Mm.155058	1422657_at	DNA segment, Chr 13, Wayne State University 14, expressed	NM_023746	D13Wsu14e	-198.457
2394	Mm.20943	1423677_at	FK506 binding protein 9	AF279263	Fkbp9	-198.458
2194	Mm.20422	1450946_at	Neural retina leucine zipper gene	BG298773	Nrl	-198.46
8412	Mm.347939	1454116_a_at	RIKEN cDNA 2410017I18 gene	AK002299	2410017I18Rik	-198.461
9631	Mm.46033	1437028_at	Surfactant associated protein B	AV025094	Sftpb	-198.464
648	Mm.131097	1450537_at	Midline 2	AF196480	Mid2	-198.464
7479	Mm.31452	1422219_a_at	T-box 20	NM_020496	Tbx20	-198.465
10899	Mm.9870	1423620_at	RIKEN cDNA 2610528M18 gene	AI891882	2610528M18Rik	-198.465
3872	Mm.248391	1450972_at	RIKEN cDNA 3110040N11 gene	AK019261	3110040N11Rik	-198.466
10690	Mm.87271	1424677_at	Cytochrome P450, family 2, subfamily j, polypeptide 9	AF336850	Cyp2j9	-198.468
10032	Mm.549	1448167_at	Interferon gamma receptor 1	NM_010511	Ifngr1	-198.468
7310	Mm.30653	1452650_at	Tripartite motif-containing 62	AK018173	Trim62	-198.469
5798	Mm.28099	1417695_a_at	Sterol O-acyltransferase 1	BG064396	Soat1	-198.472
10521	Mm.7997	1450289_at	Forkhead box D2	NM_008593	Foxd2	-198.48
2828	Mm.220224	1421970_a_at	Glutamate receptor, ionotropic, AMPA2 (alpha 2)	NM_013540	Gria2	-198.48
6645	Mm.292470	1418334_at	Expressed sequence AA545217	NM_013726	AA545217	-198.481
10197	Mm.6225	1448366_at	Syntaxin 1A (brain)	NM_016801	Stx1a	-198.482
9006	Mm.3906	1421416_at	Mitogen activated protein kinase kinase 7	NM_011944	Map2k7	-198.485
2238	Mm.205625	1452746_at	ATPase type 13A2	BM944122	Atp13a2	-198.486
9740	Mm.46656	1452111_at	Mitochondrial ribosomal protein S35	AV304074	Mrps35	-198.492
1579	Mm.178	1416455_a_at	Crystallin, alpha B	NM_009964	Cryab	-198.492
3400	Mm.238879	1419113_at	Adaptor protein complex AP-1, gamma 2 subunit	NM_007455	Ap1g2	-198.493
654	Mm.131328	1426545_at	Trinucleotide repeat containing 6b	BG067897	D230019K20Rik	-198.493
5779	Mm.28071	1430292_a_at	RIKEN cDNA 1810030N24 gene	BG792484	1810030N24Rik	-198.494
5004	Mm.271724	1420752_at	Deltex 3 homolog (Drosophila)	NM_030714	Dtx3	-198.499
1929	Mm.195776	1418700_at	Lipoic acid synthetase	NM_024471	Lias	-198.5
9528	Mm.45047	1424044_at	Jumonji domain containing 2B	BC007145	Jmjd2b	-198.5
10329	Mm.68889	1449159_at	Guanine nucleotide binding protein, beta 3	NM_013530	Gnb3	-198.504
9337	Mm.42146	1421352_at	Toll-like receptor 6	NM_011604	Tlr6	-198.505
699	Mm.133443	1420521_at	Papilin, proteoglycan-like sulfated glycoprotein	BC005747	Papln	-198.507
4321	Mm.25722	1460719_a_at	Purinergic receptor P2X, ligand-gated ion channel, 1	NM_008771	P2rx1	-198.508
547	Mm.12810	1421649_at	Tumor necrosis factor receptor superfamily, member 8	NM_009401	Tnfrsf8	-198.511
9127	Mm.40713	1424634_at	Transcription elongation factor A (SII)-like 1	BC011290	Tceal1	-198.512
8810	Mm.373570	1424669_at	Zinc finger, FYVE domain containing 21	BC019521	Zfyve21	-198.514
1531	Mm.173847	1421999_at	Thyroid stimulating hormone receptor	U02601	Tshr	-198.516
7328	Mm.3072	1416206_at	Signal-induced proliferation associated gene 1	D11374	Sipa1	-198.519
4721	Mm.26539	1449316_at	Cytochrome P450, family 4, subfamily f, polypeptide 15	NM_134127	Cyp4f15	-198.519
7054	Mm.29872	1449330_at	PDZ domain containing 2	NM_133226	Pdzk2	-198.521
5933	Mm.282743	1451254_at	Inhibitor of kappa light polypeptide enhancer in B-cells, kinase complex-associated protein	AF367244	Ikbkap	-198.522
7113	Mm.30	1421474_a_at	RIKEN cDNA 4930422J18 gene	NM_029035	4930422J18Rik	-198.524
3733	Mm.246514	1421629_at	Gamma-aminobutyric acid (GABA-A) receptor, subunit epsilon	NM_017369	Gabre	-198.524
1995	Mm.196692	1421350_a_at	Glutamate receptor interacting protein 1	NM_130891	Grip1	-198.526
1693	Mm.182574	1425050_at	Isochorismatase domain containing 1	AK010892	Isoc1	-198.526
8126	Mm.338275	1448005_at	SAM and SH3 domain containing 1	BI658899	Sash1	-198.527
1293	Mm.15868	1424274_at	Vesicle docking protein	BC016069	MGI:1929095	-198.527
2396	Mm.20945	1422763_at	Regulator of G-protein signaling 19 interacting protein 1	NM_018771	Rgs19ip1	-198.527
2025	Mm.197534	1425656_a_at	Brain-specific angiogenesis inhibitor 1-associated protein 2	AF390178	Baiap2	-198.528
9628	Mm.46016	1451527_at	Procollagen C-endopeptidase enhancer 2	AF352788	Pcolce2	-198.531
7393	Mm.31008	1460366_at	CDNA sequence BC022146	BC022146	BC022146	-198.533
8430	Mm.348266	1449168_a_at	A kinase (PRKA) anchor protein 2	BC003735	Akap2	-198.533
10722	Mm.87748	1421531_at	A kinase (PRKA) anchor protein 3	NM_009650	Akap3	-198.534
6677	Mm.292904	1425672_a_at	Transient receptor potential cation channel, subfamily C, member 2	AF230802	Trpc2	-198.535
7739	Mm.327591	1422518_at	Calcium/calmodulin-dependent serine protein kinase	BM938489	Cask	-198.535
9664	Mm.46214	1449104_at	Uroplakin 3A	NM_023478	Upk3a	-198.537
6615	Mm.29203	1424019_at	Nucleolar protein 1	BC007151	Nol1	-198.538
7885	Mm.331107	1439018_at	RIKEN cDNA 6330505N24 gene	AV329790	6330505N24Rik	-198.539
3720	Mm.246398	1426721_s_at	TCDD-inducible poly(ADP-ribose) polymerase	BB707122	Tiparp	-198.539
4589	Mm.261140	1419042_at	Interferon inducible GTPase 1	BM239828	Iigp1	-198.543
3356	Mm.2375	1417614_at	Creatine kinase, muscle	NM_007710	Ckm	-198.543
1296	Mm.158717	1427377_x_at	Hydroxysteroid dehydrogenase-3, delta<5>-3-beta	M77015	Hsd3b3	-198.544
9995	Mm.5249	1449921_s_at	Copine VI	NM_009947	Cpne6	-198.545
2682	Mm.217027	1424353_at	Leucine-rich PPR-motif containing	BC004681	Lrpprc	-198.547
9307	Mm.42011	1422212_at	Forkhead box H1	AF110506	Foxh1	-198.55
9177	Mm.41353	1418545_at	WASP family 1	NM_031877	Wasf1	-198.55
8127	Mm.3383	1420428_at	Advanced glycosylation end product-specific receptor	NM_007425	Ager	-198.55
3384	Mm.23827	1424776_a_at	Solute carrier family 25, member 28	BC025908	Slc25a28	-198.552
6882	Mm.2961	1421355_at	Transglutaminase 3, E polypeptide	NM_009374	Tgm3	-198.553
10085	Mm.57052	1450789_at	Rhophilin, Rho GTPase binding protein 1	NM_008164	Rhpn1	-198.554
4324	Mm.257266	1451991_at	Eph receptor A7	BC026153	Epha7	-198.561
7795	Mm.329196	1421698_a_at	Procollagen, type XIX, alpha 1	NM_007733	Col19a1	-198.563
10633	Mm.86361	1449105_at	SH2 domain protein 2A	NM_021309	Sh2d2a	-198.565
9424	Mm.4370	1419516_at	DNA segment, human DXS9928E	NM_138607	D0HXS9928E	-198.566
7830	Mm.329997	1427489_at	Integrin alpha 8	BB623587	Itga8	-198.566
9283	Mm.41892	1451918_a_at	Loss of heterozygosity, 12, chromosomal region 1 homolog (human)	BC023059	Loh12cr1	-198.567
10684	Mm.87161	1419389_at	Phosphodiesterase 10A	BQ180352	Pde10a	-198.568
5957	Mm.28327	1423216_a_at	RIKEN cDNA 2510049I19 gene	AV109006	2510049I19Rik	-198.571
10292	Mm.6667	1449511_a_at	Single stranded DNA binding protein 4	NM_133772	Ssbp4	-198.573
7920	Mm.331893	1429349_at	RIKEN cDNA 1700001F22 gene	AK005588	1700001F22Rik	-198.574
9830	Mm.4863	1424411_at	Expressed sequence AI840826	BB208266	AI840826	-198.574
10617	Mm.8534	1460420_a_at	RIKEN cDNA E230015J15 gene	AF277898	Egfr	-198.575
2694	Mm.217308	1452539_a_at	CD3 antigen, zeta polypeptide	X84237	Cd3z	-198.577
1983	Mm.196635	1428709_a_at	Mitochondrial ribosomal protein L24	AK008961	Mrpl24	-198.58
2319	Mm.208030	1455099_at	Monoacylglycerol O-acyltransferase 2	BB414982	Mogat2	-198.586
1827	Mm.190628	1425446_at	MRNA similar to RIKEN cDNA 5830413C03 gene (cDNA clone MGC:7065 IMAGE:3156775), complete cds	BC004639		-198.587
4468	Mm.259667	1418703_at	RIKEN cDNA 6030432P03 gene	NM_020296	Rbms1	-198.59
9379	Mm.42604	1420459_at	Down syndrome critical region homolog 6 (human)	NM_133229	Dscr6	-198.591
4436	Mm.259260	1422574_at	Max dimerization protein 4	BE291523	Mxd4	-198.593
5336	Mm.27499	1428465_at	RIKEN cDNA 5033425B17 gene	AK010168	5033425B17Rik	-198.594
7572	Mm.319038	1418528_a_at	Defender against cell death 1	NM_010015	Dad1	-198.594
1834	Mm.19091	1426227_s_at	RIKEN cDNA 5730409F24 gene	BC025865	5730409F24Rik	-198.596
5725	Mm.279923	1421955_a_at	Neural precursor cell expressed, developmentally down-regulted gene 4	NM_010890	Nedd4	-198.596
2744	Mm.218590	1424226_at	RIKEN cDNA 9030617O03 gene	BC021385	9030617O03Rik	-198.598
5873	Mm.281969	1425133_s_at	RAB3A interacting protein (rabin3)-like 1	BC020147	Rab3il1	-198.599
7391	Mm.310	1448434_at	Transmembrane emp24 protein transport domain containing 5	NM_009543	Rnf103	-198.605
8766	Mm.371597	1460652_at	Estrogen related receptor, alpha	NM_007953	Esrra	-198.608
9023	Mm.39262	1449286_at	RIKEN cDNA A930010C08 gene	NM_030699	Ntng1	-198.61
2645	Mm.21583	1423612_at	Expressed sequence AI462438	BB736632	AI462438	-198.61
5439	Mm.275943	1419459_a_at	RIKEN cDNA 2810482I07 gene	NM_025952	2610529C04Rik	-198.613
3664	Mm.245210	1449893_a_at	Leucine-rich repeats and immunoglobulin-like domains 1	NM_008377	Lrig1	-198.616
5975	Mm.28357	1428024_at	Microtubule-associated protein 1 light chain 3 beta	BG083583	Map1lc3b	-198.617
7939	Mm.332387	1427592_at	Transcribed locus, strongly similar to XP_341220.1 protocadherin 7 [Rattus norvegicus]	BE647243		-198.618
1133	Mm.153895	1420982_at	RIKEN cDNA B330012G18 gene	NM_133242	Rnpc2	-198.623
7347	Mm.30814	1421219_at	RIKEN cDNA 4833441J24 gene	NM_133923	4833441J24Rik	-198.631
3406	Mm.2390	1449031_at	Cbp/p300-interacting transactivator with Glu/Asp-rich carboxy-terminal domain 1	U65091	Cited1	-198.632
1974	Mm.196592	1428163_at	SAR1a gene homolog 2 (S. cerevisiae)	AK010187	Sara2	-198.633
6426	Mm.2903	1449061_a_at	DNA primase, p49 subunit	J04620	Prim1	-198.633
1431	Mm.1664	1423083_at	RAB33B, member of RAS oncogene family	AK004974	Rab33b	-198.635
1235	Mm.157105	1416005_at	Protease (prosome, macropain) 26S subunit, ATPase 1	NM_008947	Psmc1	-198.636
5208	Mm.27343	1425582_a_at	Endomucin	AB034693	MGI:1891716	-198.639
8488	Mm.351796	1437328_x_at	CDNA, clone:Y0G0116C22, strand:minus, reference:ENSEMBL:Mouse-Transcript-ENST:ENSMUST00000070744, based on BLAT search	BB206008		-198.639
8714	Mm.36683	1449044_at	Eukaryotic translation elongation factor 1 epsilon 1	NM_025380	Eef1e1	-198.642
3061	Mm.22742	1419378_a_at	FXYD domain-containing ion transport regulator 2	NM_052823	Fxyd2	-198.644
3407	Mm.239041	1448830_at	Dual specificity phosphatase 1	NM_013642	Dusp1	-198.653
3118	Mm.229532	1423594_a_at	Endothelin receptor type B	BB451714	Ednrb	-198.657
9506	Mm.4479	1416216_at	RalBP1 associated Eps domain containing protein	NM_009048	Reps1	-198.658
2614	Mm.215115	1424227_at	Polymerase (RNA) III (DNA directed) polypeptide H	AK019868	Polr3h	-198.661
8755	Mm.371242	1426961_at	RIKEN cDNA 6820402O20 gene	BB308157	6820402O20Rik	-198.661
5374	Mm.275393	1448138_at	Protein phosphatase 2A, regulatory subunit B (PR 53)	NM_138748	Ppp2r4	-198.661
2553	Mm.21353	1433880_at	DnaJ (Hsp40) homolog, subfamily C, member 11	BB531733	Dnajc11	-198.665
9238	Mm.41665	1417423_at	Glutamate receptor, ionotropic, N-methyl D-asparate-associated protein 1 (glutamate binding)	NM_023168	Grina	-198.668
1081	Mm.151600	1432432_a_at	RAB3C, member RAS oncogene family	AK012468	Rab3c	-198.669
4180	Mm.254144	1451992_at	Adrenergic receptor kinase, beta 1	AF333028	Adrbk1	-198.673
3308	Mm.236114	1460746_at	Fidgetin-like 1	AA266298	Fignl1	-198.675
10590	Mm.83840	1451204_at	RIKEN cDNA 4933425F03 gene	BC016096	4933425F03Rik	-198.678
3818	Mm.247669	1418863_at	GATA binding protein 4	NM_008092	Gata4	-198.679
2865	Mm.220975	1421184_a_at	RIKEN cDNA 3300001H21 gene	NM_027334	3300001H21Rik	-198.681
8128	Mm.33830	1426523_a_at	Expressed sequence AA407526	AK014950	Gnpda2	-198.681
2443	Mm.210815	1425826_a_at	Sorbin and SH3 domain containing 1	AF078667	Sorbs1	-198.682
8746	Mm.370272	1449099_at	LPS-responsive beige-like anchor	NM_030695	Lrba	-198.684
1101	Mm.153039	1418663_at	Multiple PDZ domain protein	AK019164	Mpdz	-198.684
6522	Mm.29114	1417456_at	Glyceronephosphate O-acyltransferase	NM_010322	Gnpat	-198.686
5410	Mm.275709	1429845_at	RIKEN cDNA 1700019L03 gene	AK006127	1700019L03Rik	-198.69
10363	Mm.7053	1439625_at	Transcribed locus	AI558108		-198.69
6787	Mm.294708	1435695_a_at	RIKEN cDNA A030007L17 gene	AA673177	A030007L17Rik	-198.691
849	Mm.1408	1416077_at	Adrenomedullin	NM_009627	Adm	-198.698
3405	Mm.238973	1416829_at	ATP synthase, H+ transporting mitochondrial F1 complex, beta subunit	NM_016774	Atp5b	-198.701
5040	Mm.271934	1421179_at	Tweety homolog 2 (Drosophila)	NM_053273	Ttyh2	-198.703
2712	Mm.21789	1452311_at	Dimethylglycine dehydrogenase precursor	AK004755	Dmgdh	-198.703
10000	Mm.52583	1448295_at	RIKEN cDNA 1700025O18 gene	NM_138596	D13Wsu50e	-198.706
794	Mm.138725	1417763_at	Signal sequence receptor, alpha	BG077348	Ssr1	-198.706
7905	Mm.331547	1423644_at	Aconitase 1	BC005454	Aco1	-198.709
6855	Mm.295670	1425591_a_at	RIKEN cDNA 1500016L11 gene	BC012230	Chmp2a	-198.71
3955	Mm.249822	1426312_at	Brain and reproductive organ-expressed protein	BE984258	Bre	-198.711
64	Mm.10153	1421832_at	Twisted gastrulation homolog 1 (Drosophila)	BC004850	Twsg1	-198.715
8851	Mm.374847	1447935_at	RIKEN cDNA C730036B14 gene	BB499286	C730036B14Rik	-198.718
4500	Mm.260139	1423765_at	CDNA sequence BC023151	BC023151	BC023151	-198.718
5506	Mm.276618	1419544_at	ATPase, H+ transporting, V1 subunit C, isoform 1	AA987147	Atp6v1c1	-198.719
1973	Mm.196585	1427439_s_at	SKB1 homolog (S. pombe)	AF167573	Skb1	-198.721
9725	Mm.4655	1460668_at	Galanin	NM_010253	Gal	-198.723
5377	Mm.275411	1417245_at	RIKEN cDNA E130016I23 gene	NM_021434	E130016I23Rik	-198.725
6950	Mm.29702	1415827_a_at	DNA segment, Chr 3, University of California at Los Angeles 1	BF658806	D3Ucla1	-198.725
8474	Mm.35083	1451382_at	RIKEN cDNA 1810008K03 gene	BC025169	1810008K03Rik	-198.725
5433	Mm.27591	1423696_a_at	RIKEN cDNA 2400006A19 gene	BC006869	2400006A19Rik	-198.726
91	Mm.102235	1424304_at	Two pore segment channel 2	BC025890	Tpcn2	-198.726
1822	Mm.190607	1421713_at	Preferentially expressed antigen in melanoma-like 1	NM_031377	Pramel1	-198.728
7238	Mm.302791	1424203_at	Nicalin homolog (zebrafish)	BC019501	Ncln	-198.731
6569	Mm.291716	1451369_at	COMM domain containing 5	BC025891	Commd5	-198.732
2850	Mm.220880	1455005_s_at	CDNA sequence BC017158	AW107751	BC017158	-198.732
5389	Mm.27546	1450814_a_at	Importin 4	NM_024267	Ipo4	-198.735
9871	Mm.4955	1420672_at	Potassium voltage-gated channel, Isk-related subfamily, member 1	NM_008424	Kcne1	-198.739
8870	Mm.3758	1450622_at	Breast cancer anti-estrogen resistance 1	NM_009954	Bcar1	-198.743
1377	Mm.161726	1450927_at	Leucine-zipper-like transcriptional regulator, 1	AV094519	Lztr1	-198.744
1019	Mm.1482	1418142_at	Potassium inwardly-rectifying channel, subfamily J, member 8	NM_008428	Kcnj8	-198.748
5940	Mm.282888	1417844_at	Vitamin D receptor interacting protein	NM_026119	Vdrip	-198.749
9583	Mm.45513	1424889_at	Nucleoporin like 2	AB067574	Nupl2	-198.75
8706	Mm.36511	1424372_at	Mitochondrial ribosomal protein L32	AF279255	Mrpl32	-198.751
2805	Mm.219613	1418577_at	Tripartite motif protein 8	BG063064	Trim8	-198.752
56	Mm.10125	1449407_at	Carnitine deficiency-associated gene expressed in ventricle 1	NM_009879	Cdv1	-198.753
3567	Mm.242791	1426556_at	Suppressor of hairy wing homolog 4 (Drosophila)	BG066777	Suhw4	-198.755
9113	Mm.4054	1416827_at	RIKEN cDNA 1700025N23 gene	NM_011539	Tbxas1	-198.757
3732	Mm.246513	1423100_at	FBJ osteosarcoma related oncogene	AV026617	Fos	-198.758
451	Mm.122466	1416570_s_at	G elongation factor 1	AK018125	Gfm1	-198.759
6058	Mm.28506	1448385_at	Solute carrier family 15, member 4	NM_133895	Slc15a4	-198.762
2116	Mm.20129	1423192_at	Paraspeckle protein 1	BB590675	Pspc1	-198.762
1879	Mm.193099	1426642_at	Fibronectin 1	BC004724	Fn1	-198.765
3394	Mm.23847	1427133_s_at	Low density lipoprotein receptor-related protein 2	C80829	Lrp2	-198.766
5836	Mm.281482	1417800_at	Poly (ADP-ribose) polymerase family, member 2	AF072521	Parp2	-198.766
6563	Mm.291624	1415707_at	Anaphase promoting complex subunit 2	AI036318	Anapc2	-198.767
5001	Mm.271715	1424170_at	PHD finger protein 5A	BC025161	Phf5a	-198.77
4525	Mm.260376	1426799_at	RAB8B, member RAS oncogene family	BM214169	Rab8b	-198.771
585	Mm.12890	1451708_at	G protein-coupled receptor 33	AF045766	Gpr33	-198.773
5578	Mm.277626	1417202_s_at	Ubiquitin-activating enzyme E1C	NM_011666	Ube1c	-198.776
6356	Mm.289645	1452183_a_at	GTL2, imprinted maternally expressed untranslated mRNA	Y13832	Gtl2	-198.777
4919	Mm.270088	1423865_at	RIKEN cDNA 9130223C08 gene	BC025941	Cdw92	-198.777
2775	Mm.218940	1417967_at	MMS19 (MET18 S. cerevisiae)-like	NM_028152	Mms19l	-198.782
5169	Mm.273087	1452913_at	Purkinje cell protein 4-like 1	AV337888	Pcp4l1	-198.782
3838	Mm.24790	1448008_at	Ankyrin repeat and KH domain containing 1	BG081523	Ankhd1	-198.786
8024	Mm.334281	1422049_at	NK1 transcription factor related, locus 2 (Drosophila)	NM_009123	Nkx1-2	-198.786
9391	Mm.4298	1418868_at	Myocyte maintenance	NM_010134	En2	-198.787
4186	Mm.2543	1450704_at	Indian hedgehog	NM_010544	Ihh	-198.787
6779	Mm.294623	1419736_a_at	Eukaryotic translation initiation factor 1A, Y-linked	NM_025437	Eif1ay	-198.789
9422	Mm.4364	1421239_at	Interleukin 6 signal transducer	AA717838	Il6st	-198.793
4240	Mm.25547	1448942_at	Guanine nucleotide binding protein (G protein), gamma 11	NM_025331	Gng11	-198.793
10252	Mm.6483	1416013_at	Phospholipase D3	NM_011116	Pld3	-198.794
3807	Mm.247541	1421513_at	Tudor domain containing 1	AF285591	Tdrd1	-198.794
3647	Mm.24481	1440874_at	Solute carrier organic anion transporter family, member 5A1	BE686667	Slco5a1	-198.795
6405	Mm.290085	1423094_at	Cereblon	AV156594	Crbn	-198.797
4768	Mm.26652	1427982_s_at	Synaptic nuclear envelope 2	BF582734	Syne2	-198.797
228	Mm.10528	1417024_at	Histidyl-tRNA synthetase	BC020088	Hars	-198.799
1198	Mm.155783	1423681_at	RIKEN cDNA 1300018I05 gene	AK005044	1300018I05Rik	-198.802
533	Mm.12743	1417643_at	Testis specific gene A2	NM_025290	Tsga2	-198.804
963	Mm.144114	1425088_at	Sodium channel, nonvoltage-gated, type I, alpha	AF112185	Scnn1a	-198.806
2263	Mm.206642	1426350_at	Mannoside acetylglucosaminyltransferase 2	AI481328	Mgat2	-198.806
10654	Mm.86646	1418936_at	V-maf musculoaponeurotic fibrosarcoma oncogene family, protein F (avian)	BC022952	Maff	-198.808
9470	Mm.4424	1425812_a_at	Calcium channel, voltage-dependent, N type, alpha 1B subunit	AF042317	Cacna1b	-198.81
10765	Mm.896	1448950_at	Interleukin 1 receptor, type I	NM_008362	Il1r1	-198.814
7436	Mm.31239	1435528_at	DNA segment, Chr 2, Brigham & Women's Genetics 1335 expressed	BE952060	D2Bwg1335e	-198.814
554	Mm.1282	1419561_at	Chemokine (C-C motif) ligand 3	NM_011337	Ccl3	-198.814
7938	Mm.332320	1427248_at	Wolf-Hirschhorn syndrome candidate 2 (human)	BG075255	Whsc1	-198.816
9870	Mm.4954	1420377_at	ST8 alpha-N-acetyl-neuraminide alpha-2,8-sialyltransferase 2	BG071333	Siat8b	-198.82
4884	Mm.269254	1426139_a_at	Chemokine (C-C motif) receptor-like 1	AF306532	Ccrl1	-198.82
628	Mm.1302	1418747_at	SFFV proviral integration 1	NM_011355	Sfpi1	-198.821
5310	Mm.27478	1422634_a_at	V-set and immunoglobulin domain containing 2	NM_020518	Vsig2	-198.824
6210	Mm.28768	1449449_at	Prostaglandin E synthase	NM_022415	Ptges	-198.824
2642	Mm.215745	1427171_at	Rearranged L-myc fusion sequence	BF020283	Rlf	-198.825
1776	Mm.18705	1417007_a_at	Vacuolar protein sorting 4b (yeast)	NM_009190	Vps4b	-198.825
6163	Mm.286834	1423484_at	Bicaudal C homolog 1 (Drosophila)	BM217996	Bicc1	-198.827
1696	Mm.182654	1423012_at	Synaptotagmin 7	NM_018801	Syt7	-198.83
476	Mm.124100	1418057_at	T-cell lymphoma invasion and metastasis 1	NM_009384	Tiam1	-198.835
10274	Mm.65867	1427056_at	A disintegrin-like and metalloprotease (reprolysin type) with thrombospondin type 1 motif, 15	AV228731	Adamts15	-198.835
4228	Mm.255219	1421299_a_at	Lymphoid enhancer binding factor 1	NM_010703	Lef1	-198.838
5302	Mm.274590	1417639_at	Solute carrier family 22 (organic cation transporter), member 4	BC010590	Slc22a4	-198.84
4399	Mm.258785	1415670_at	Coatomer protein complex, subunit gamma	BC024686	Copg	-198.84
1000	Mm.14638	1416418_at	Gamma-aminobutyric acid (GABA(A)) receptor-associated protein-like 1	AF180518	Gabarapl1	-198.841
10721	Mm.87720	1425507_at	ADP-ribosylation factor related protein 1	BG695431	Arfrp1	-198.845
6233	Mm.288098	1417743_at	CDC-like kinase 2	BC015080	Clk2	-198.845
2227	Mm.205169	1424805_a_at	RIKEN cDNA 1110039B18 gene	BC027046	1110039B18Rik	-198.845
8721	Mm.36746	1450412_at	Transducin (beta)-like 2	NM_013763	Tbl2	-198.846
2706	Mm.21767	1422047_at	Cadherin 5	NM_009868	Cdh5	-198.848
9099	Mm.40325	1451332_at	Zinc finger protein 521	BC021376	Zfp521	-198.85
9318	Mm.42044	1421930_at	Inducible T-cell co-stimulator	AB023132	Icos	-198.855
9659	Mm.4619	1416988_at	MutS homolog 2 (E. coli)	NM_008628	Msh2	-198.856
1900	Mm.19423	1448906_at	Cadherin 16	NM_007663	Cdh16	-198.858
3831	Mm.2478	1448778_at	Splicing factor, arginine/serine-rich 4 (SRp75)	NM_020587	Sfrs4	-198.859
378	Mm.117113	1421798_at	Mesogenin 1	NM_019544	Msgn1	-198.861
9315	Mm.42038	1422020_at	Sprouty homolog 4 (Drosophila)	BG070168	Spry4	-198.863
3817	Mm.247666	1422299_a_at	Dual specificity phosphatase 24 (putative)	NM_029659	Dusp24	-198.864
1182	Mm.15530	1427300_at	LIM homeobox protein 8	D49658	Lhx8	-198.867
9018	Mm.39200	1450453_a_at	Phosphodiesterase 6G, cGMP-specific, rod, gamma	NM_012065	Pde6g	-198.873
922	Mm.14297	1418157_at	Nuclear receptor subfamily 2, group F, member 1	NM_010151	Nr2f1	-198.874
8948	Mm.38433	1415694_at	RIKEN cDNA 5033424D13 gene	AK004541	Wars	-198.876
6924	Mm.29660	1451190_a_at	SH3-binding kinase 1	BC025837	Sbk1	-198.876
6967	Mm.29730	1422733_at	Four jointed box 1 (Drosophila)	AV230815	Fjx1	-198.878
9810	Mm.4815	1449177_at	Cyclin A1	NM_007628	Ccna1	-198.88
7263	Mm.30438	1415861_at	Tyrosinase-related protein 1	BB762957	Tyrp1	-198.882
2376	Mm.209236	1427053_at	RIKEN cDNA D930038M13 gene	BC026627	D930038M13Rik	-198.883
4795	Mm.267116	1420583_a_at	RAR-related orphan receptor alpha	NM_013646	Rora	-198.883
2222	Mm.20488	1428346_at	FLN29 gene product	AK003586	MGI:1923551	-198.884
1763	Mm.18628	1423166_at	CD36 antigen	BB534670	Cd36	-198.885
9615	Mm.4587	1416498_at	Peptidylprolyl isomerase C	NM_008908	Ppic	-198.886
7363	Mm.308936	1421301_at	Zic finger protein of the cerebellum 2	NM_009574	Zic2	-198.892
10234	Mm.641	1448135_at	Activating transcription factor 4	M94087	Atf4	-198.894
5638	Mm.278578	1451817_at	Suppressor of variegation 4-20 homolog 1 (Drosophila)	BC011214	Suv420h1	-198.894
1298	Mm.158776	1421307_at	Carbonic anhydrase 13	AK010166	Car13	-198.895
3430	Mm.239605	1448272_at	B-cell translocation gene 2, anti-proliferative	NM_007570	Btg2	-198.897
10421	Mm.7328	1450865_s_at	Mitochondrial ribosomal protein S24	BF167852	Mrps24	-198.897
8420	Mm.347995	1424056_at	Hypothetical gene supported by BC058410; NM_028344	BC019125	Usp48	-198.897
953	Mm.143796	1419440_at	Tripartite motif-containing 54	NM_021447	Trim54	-198.898
9610	Mm.45815	1415936_at	Breast cancer anti-estrogen resistance 3	NM_013867	Bcar3	-198.9
7371	Mm.309296	1422809_at	Regulating synaptic membrane exocytosis 2	NM_053271	Rims2	-198.905
10750	Mm.89202	1422294_at	Chemokine (C motif) receptor 1	NM_011798	Xcr1	-198.905
7963	Mm.332855	1416979_at	RIKEN cDNA 2510048O06 gene	NM_025624	2510048O06Rik	-198.906
789	Mm.13849	1422943_a_at	Heat shock protein 1	NM_013560	Hspb1	-198.907
2075	Mm.200327	1449300_at	CDNA sequence BC003236	NM_030249	BC003236	-198.907
4531	Mm.260504	1453569_s_at	MAP/microtubule affinity-regulating kinase 4	AK010751	Mark4	-198.909
5096	Mm.272414	1416502_a_at	Prolactin regulatory element binding	NM_016703	Preb	-198.912
177	Mm.103714	1452420_at	Serine/threonine kinase 32B	AI413502	Stk32b	-198.914
354	Mm.116704	1457265_at	RIKEN cDNA B230333C21 gene	BG063043	B230333C21Rik	-198.916
70	Mm.10169	1430889_a_at	Thiopurine methyltransferase	AK002335	Tpmt	-198.917
1100	Mm.153013	1427340_at	Regulator of G-protein signaling 6	BB274058	Rgs6	-198.92
2709	Mm.217764	1451149_at	Phosphoglucomutase 2	BC008527	Pgm2	-198.923
4675	Mm.263177	1423423_at	Glucose regulated protein	BF319868	Grp58	-198.924
3139	Mm.231	1418281_at	RAD51 homolog (S. cerevisiae)	NM_011234	Rad51	-198.925
1872	Mm.193040	1453725_a_at	Mitchondrial ribosomal protein S7	AK012225	Mrps7	-198.926
940	Mm.143742	1424764_at	Seizure related 6 homolog (mouse)-like	AF220355	Sez6l	-198.934
8171	Mm.34008	1420554_a_at	RAS-related C3 botulinum substrate 3	NM_133223	Rac3	-198.935
7619	Mm.321452	1417113_at	Germ cell-less homolog (Drosophila)	AF163665	Gcl	-198.937
1024	Mm.148425	1428065_at	RIKEN cDNA 1110028E10 gene	AK003942	1110028E10Rik	-198.939
9260	Mm.41775	1448993_at	APG3 autophagy 3-like (S. cerevisiae)	BC010809	Apg3l	-198.939
9565	Mm.45323	1421489_a_at	RIKEN cDNA 2010106E10 gene	NM_026333	2010106E10Rik	-198.939
7889	Mm.33118	1452073_at	RIKEN cDNA 6720460F02 gene	AK011345	6720460F02Rik	-198.941
5113	Mm.272541	1418667_at	RIKEN cDNA 2410002O22 gene	NM_025879	2410002O22Rik	-198.942
1588	Mm.178767	1450134_at	Lysyl oxidase-like 4	NM_053083	Loxl4	-198.944
3898	Mm.248755	1420849_at	Crn, crooked neck-like 1 (Drosophila)	AV143435	Crnkl1	-198.944
6941	Mm.2969	1418279_a_at	A kinase (PRKA) anchor protein 1	BG067335	Akap1	-198.946
53	Mm.10119	1423292_a_at	Periaxin	BG072867	Prx	-198.946
7706	Mm.325746	1417854_at	Mitogen activated protein kinase kinase 5	NM_011840	Map2k5	-198.951
6917	Mm.29655	1433708_at	Signal recognition particle 68	AI326252	Srp68	-198.957
2629	Mm.215255	1425746_at	RIKEN cDNA D730039F16 gene	BC021771	D730039F16Rik	-198.958
3943	Mm.249548	1426216_at	Component of oligomeric golgi complex 6	BC025427	Cog6	-198.959
9919	Mm.5055	1426186_a_at	Fibroblast growth factor 5	AB016516	Fgf5	-198.963
5819	Mm.28124	1452272_a_at	Growth factor, erv1 (S. cerevisiae)-like (augmenter of liver regeneration)	BI901126	Gfer	-198.963
2615	Mm.215122	1450691_at	Cask-interacting protein 2	NM_080643	Caskin2	-198.965
6678	Mm.29293	1426972_at	SEC24 related gene family, member D (S. cerevisiae)	AK009425	Sec24d	-198.966
7236	Mm.30268	1419614_at	Phospholipase A2, group XIIB	BC021592	Pla2g12b	-198.967
1770	Mm.18652	1421052_a_at	Spermine synthase	NM_009214	Sms	-198.969
1185	Mm.155514	1425888_at	Killer cell lectin-like receptor, subfamily A, member 17	AB033769	Klra17	-198.973
606	Mm.12932	1448953_at	Bloom syndrome homolog (human)	NM_007550	Blm	-198.974
542	Mm.127892	1426232_at	RIKEN cDNA 2810450G17 gene	BC024479	BC024479	-198.976
7042	Mm.29846	1436188_a_at	N-myc downstream regulated gene 4	AI837704	Ndrg4	-198.976
2340	Mm.20858	1416969_at	G two S phase expressed protein 1	NM_013882	Gtse1	-198.979
7879	Mm.331007	1448284_a_at	NADH dehydrogenase (ubiquinone) 1, subcomplex unknown, 1	NM_025523	Ndufc1	-198.98
1980	Mm.196618	1451327_a_at	Transmembrane emp24 domain containing 1	BC016568	Tmed1	-198.981
5649	Mm.278808	1427881_at	RIKEN cDNA 4930588M11 gene	AK016368	4930588M11Rik	-198.982
2729	Mm.218317	1430147_a_at	RIKEN cDNA 4930553M18 gene	AK016109	4930553M18Rik	-198.982
1190	Mm.155586	1421006_at	Procollagen, type IV, alpha 6	BB794645	Col4a6	-198.986
9868	Mm.4947	1422923_at	Fibroblast growth factor 3	NM_008007	Fgf3	-198.987
9498	Mm.4462	1460222_at	SH3-domain binding protein 1	NM_009164	Sh3bp1	-198.991
7250	Mm.303386	1418153_at	Laminin, alpha 1	NM_008480	Lama1	-198.991
8386	Mm.347513	1451848_a_at	Crystallin, zeta	BC003800	Cryz	-198.991
2328	Mm.20837	1448313_at	Ceroid-lipofuscinosis, neuronal 2	NM_009906	Cln2	-198.991
7766	Mm.328727	1448307_at	Down syndrome critical region homolog 2 (human)	NM_019537	Dscr2	-198.993
10239	Mm.6433	1449191_at	WAP four-disulfide core domain 12	NM_138684	Wfdc12	-198.993
995	Mm.14609	1418601_at	Aldehyde dehydrogenase family 1, subfamily A7	NM_011921	Aldh1a7	-199.002
7501	Mm.315872	1435454_a_at	CDNA sequence BC006779	BE853170	BC006779	-199.004
3518	Mm.241365	1428620_at	Endosulfine alpha	BF584204	Ensa	-199.004
3881	Mm.248492	1416059_at	SEC23B (S. cerevisiae)	BC011160	Sec23b	-199.004
1915	Mm.195310	1449039_a_at	Heterogeneous nuclear ribonucleoprotein D-like	NM_016690	Hnrpdl	-199.005
5290	Mm.27446	1418074_at	ST6 (alpha-N-acetyl-neuraminyl-2,3-beta-galactosyl-1,3)-N-acetylgalactosaminide alpha-2,6-sialyltransferase 4	AK007601	St6galnac4	-199.006
8743	Mm.370233	1452043_at	RIKEN cDNA 2310011J03 gene	AK020401	2310011J03Rik	-199.007
8283	Mm.343942	1455540_at	Carbamoyl-phosphate synthetase 1	AV239350	Cps1	-199.011
8407	Mm.347933	1422176_at	Fibroblast growth factor 23	AF263536	Fgf23	-199.011
1359	Mm.160370	1421725_at	Prestin (motor protein)	NM_030727	Pres	-199.013
7684	Mm.3249	1421928_at	Eph receptor A4	BB706548	Epha4	-199.017
4551	Mm.260733	1428510_at	Latrophilin 1	AA987131	Lphn1	-199.021
9224	Mm.41580	1422583_at	RAB3B, member RAS oncogene family	NM_023537	Rab3b	-199.023
2182	Mm.20388	1419674_a_at	Dipeptidase 1 (renal)	NM_007876	Dpep1	-199.025
4632	Mm.262037	1424343_a_at	Eukaryotic translation initiation factor 1A	BM200591	Eif1a	-199.026
7290	Mm.305796	1417118_a_at	N-acetyltransferase ARD1 homolog (S. cerevisiae)	NM_019870	Ard1	-199.027
10507	Mm.7919	1416540_at	HGF-regulated tyrosine kinase substrate	BC003239	Hgs	-199.029
247	Mm.10687	1422265_at	Bombesin-like receptor 3	NM_009766	Brs3	-199.029
740	Mm.1359	1452521_a_at	Urokinase plasminogen activator receptor	X62701	Plaur	-199.03
7003	Mm.297870	1420707_a_at	TRAF-interacting protein	AK012948	Traip	-199.031
2641	Mm.215729	1421562_at	CD209c antigen	AF373410	Cd209c	-199.036
3216	Mm.234437	1427032_at	RIKEN cDNA D230019N24 gene	AK019546	Herc4	-199.037
9227	Mm.41596	1451098_at	Procollagen (type III) N-endopeptidase	BC010524	Pcoln3	-199.038
3619	Mm.244229	1424291_at	Nucleoporin 93	BC023140	Nup93	-199.039
3825	Mm.247761	1448795_a_at	Transforming growth factor beta regulated gene 4	NM_134011	Tbrg4	-199.044
2036	Mm.1978	1449065_at	Cytosolic acyl-CoA thioesterase 1	NM_012006	Cte1	-199.046
1206	Mm.156282	1427786_at	Trans-acting transcription factor 6	AA438081	Sp6	-199.048
7261	Mm.304346	1416655_at	C1GALT1-specific chaperone 1	NM_021550	C1galt1c1	-199.05
2385	Mm.209327	1417630_at	MAP kinase-interacting serine/threonine kinase 1	NM_021461	Mknk1	-199.053
6901	Mm.29633	1460424_at	RIKEN cDNA 1810008O21 gene	BI411309	1810008O21Rik	-199.054
9946	Mm.5112	1421471_at	Neuropeptide Y receptor Y1	NM_010934	Npy1r	-199.055
10183	Mm.620	1460346_at	Arylsulfatase A	BC011284	Arsa	-199.059
4713	Mm.26510	1417857_at	Methylmalonic aciduria (cobalamin deficiency) type A	NM_133823	Mmaa	-199.061
5321	Mm.274847	1452171_at	Glutamate-rich WD repeat containing 1	BM200151	Grwd1	-199.061
4466	Mm.259632	1451499_at	Ca2+-dependent activator protein for secretion 2	AF000969	Cadps2	-199.063
6125	Mm.28630	1416730_at	RNA terminal phosphate cyclase-like 1	BC004574	Rcl1	-199.063
1613	Mm.180013	1420619_a_at	Amino-terminal enhancer of split	NM_010347	Aes	-199.065
2555	Mm.213582	1426514_at	RIKEN cDNA 4631426J05 gene	AK019474	4631426J05Rik	-199.066
10634	Mm.8637	1417635_at	Sperm autoantigenic protein 17	NM_011449	Spa17	-199.077
7429	Mm.31203	1424835_at	Glutathione S-transferase, mu 4	AF464943	Gstm4	-199.078
2516	Mm.212870	1419603_at	Myeloid cell nuclear differentiation antigen	NM_008329	Ifi204	-199.079
4372	Mm.258352	1428871_at	RIKEN cDNA 4121402D02 gene	AW495537	4121402D02Rik	-199.08
6571	Mm.291731	1419290_at	RIKEN cDNA 1600013P15 gene	NM_025907	1600013P15Rik	-199.08
8768	Mm.371606	1422149_at	Myeloid/lymphoid or mixed lineage-leukemia translocation to 7 homolog (Drosophila)	AB032770	Mllt7	-199.081
5557	Mm.27740	1416950_at	Tumor necrosis factor, alpha-induced protein 8	NM_134131	Tnfaip8	-199.082
4056	Mm.251621	1430326_s_at	RIKEN cDNA 1500040F11 gene	AK003160	1500040F11Rik	-199.082
4770	Mm.266611	1423689_a_at	G-protein signalling modulator 1 (AGS3-like, C. elegans)	BC026486	Gpsm1	-199.084
2108	Mm.200898	1450776_at	Expressed sequence AU041707	NM_018743	AU041707	-199.084
10427	Mm.73608	1448882_at	RIKEN cDNA 0610009E20 gene	NM_025318	0610009E20Rik	-199.09
204	Mm.10406	1428235_at	Succinate dehydrogenase complex, subunit D, integral membrane protein	AK013962	Sdhd	-199.093
4241	Mm.25548	1421828_at	Karyopherin (importin) alpha 3	BM213828	Kpna3	-199.094
1001	Mm.14644	1448515_at	Translin	BB818311	Tsn	-199.095
10325	Mm.6856	1419620_at	Pituitary tumor-transforming 1	NM_013917	Pttg1	-199.096
10637	Mm.86413	1418183_a_at	Pleckstrin homology, Sec7 and coiled-coil domains 1	AB013464	Pscd1	-199.096
5601	Mm.277886	1426207_at	Inhibitor of kappaB kinase beta	AF088910	Ikbkb	-199.1
9721	Mm.46529	1451315_at	RIKEN cDNA 2610511E22 gene	BC011109	2610511E22Rik	-199.105
5027	Mm.271839	1422095_a_at	Thymidylate kinase family LPS-inducible member	AK004595	Tyki	-199.107
10452	Mm.75060	1419718_at	RIKEN cDNA 4921530L21 gene	NM_025733	4921530L21Rik	-199.108
5142	Mm.272847	1424395_at	Asparaginase like 1	AU040643	Asrgl1	-199.111
6612	Mm.29201	1420654_a_at	Glucan (1,4-alpha-), branching enzyme 1	NM_028803	Gbe1	-199.112
7622	Mm.321654	1416846_a_at	RIKEN cDNA 9530086O07 gene	NM_018884	Pdzrn3	-199.115
3162	Mm.232472	1421790_a_at	Potassium voltage-gated channel, shaker-related subfamily, beta member 3	NM_010599	Kcnab3	-199.115
3089	Mm.22842	1418770_at	CD2 antigen	NM_013486	Cd2	-199.116
10066	Mm.56955	1460309_at	T-cell acute lymphocytic leukemia 2	NM_009317	Tal2	-199.118
1941	Mm.196137	1427110_at	RIKEN cDNA 1300006N24 gene	BG145492	1300006N24Rik	-199.119
5147	Mm.27289	1424351_at	WAP four-disulfide core domain 2	AF334269	Wfdc2	-199.122
8154	Mm.33909	1451630_at	Tubulin tyrosine ligase	BC018513	Ttl	-199.125
7366	Mm.309193	1423959_at	Ropporin 1-like	AF305427	Ropn1l	-199.125
6958	Mm.297109	1427708_a_at	Neurofibromatosis 2	L22989	Nf2	-199.125
7944	Mm.332490	1448995_at	Chemokine (C-X-C motif) ligand 4	NM_019932	Cxcl4	-199.127
10756	Mm.89341	1417095_a_at	Heat shock 70kDa protein 14	NM_015765	Hspa14	-199.132
8334	Mm.34606	1428084_at	HIV-1 Rev binding protein 2	AK011972	Hrb2	-199.132
2120	Mm.201493	1422227_at	RIKEN cDNA C130057G02 gene	NM_010636	Klf12	-199.133
7627	Mm.32191	1422051_a_at	Gamma-aminobutyric acid (GABA-B) receptor, 1	NM_019439	Gabbr1	-199.134
6987	Mm.2976	1419309_at	Glycoprotein 38	NM_010329	Gp38	-199.137
1210	Mm.1566	1425927_a_at	Activating transcription factor 5	AF375476	Atf5	-199.139
9178	Mm.41367	1427022_at	DEAD (Asp-Glu-Ala-Asp) box polypeptide 42	BM247253	Ddx42	-199.141
5466	Mm.27620	1418044_at	RIKEN cDNA A630042L21 gene	NM_134134	A630042L21Rik	-199.145
6684	Mm.2930	1423703_at	Peter pan homolog (Drosophila)	BC014688	Ppan	-199.146
10355	Mm.6988	1424877_a_at	Aminolevulinate, delta-, dehydratase	BC018236	Alad	-199.147
3571	Mm.242832	1422520_at	Neurofilament 3, medium	NM_008691	Nef3	-199.149
4578	Mm.260994	1419768_at	CD22 antigen	AF102134	Cd22	-199.151
153	Mm.103615	1419302_at	Hairy/enhancer-of-split related with YRPW motif-like	BG695100	Heyl	-199.152
5703	Mm.27970	1448871_at	Mitogen activated protein kinase 13	NM_011950	Mapk13	-199.155
6843	Mm.29553	1417203_at	Ethylmalonic encephalopathy 1	BC010592	Ethe1	-199.156
5572	Mm.277533	1451196_at	Yippee-like 5 (Drosophila)	BC025125	Ypel5	-199.163
5338	Mm.275003	1416357_a_at	Melanoma cell adhesion molecule	NM_023061	Mcam	-199.164
2765	Mm.218820	1428008_at	Dynamin 1-like	BC027538	Dnm1l	-199.165
7539	Mm.317557	1448287_at	RNA polymerase 1-3	NM_009087	Rpo1-3	-199.165
[truncated: 8,919 more rows]

## Sheet: 430b
Var #	Unigene	ID	UniGene.title	GenBank.Accession	Gene.symbol	Score (MBN Analysis)
3874	Mm.287037	1457256_x_at	Patched homolog 2	BB530125	Ptch2	-184.888
6538	Mm.57252	1429312_s_at	Receptor tyrosine kinase-like orphan receptor 1	AK012979	Ror1	-185.703
5899	Mm.38041	1433962_at	RIKEN cDNA 6720458F09 gene	BB131965	6720458F09Rik	-186.013
5142	Mm.337072	1441743_at	CDNA, clone:Y2G0117L12, strand:unspecified	BB759978		-186.453
5198	Mm.33964	1429058_at	RIKEN cDNA 1110004B13 gene	AK003403	1110004B13Rik	-186.533
501	Mm.129265	1434973_at	Carbonic anhydrase 7	BE650380	Car7	-186.934
1363	Mm.178759	1431152_at	Hyaluronan and proteoglycan link protein 3	AK016123	Hapln3	-186.95
4110	Mm.293510	1428470_at	SEC5-like 1 (S. cerevisiae)	AK010620	Sec5l1	-187.047
2357	Mm.234783	1453102_at	Fibronectin leucine rich transmembrane protein 3	BE945486	Flrt3	-187.323
5009	Mm.33336	1455498_at	Transcribed locus	BQ032613		-187.4
686	Mm.137021	1435670_at	Transcription factor AP-2 beta	AV237028	Tcfap2b	-187.429
6027	Mm.40038	1431923_at	RIKEN cDNA 2810401C16 gene	AK012958	2810401C16Rik	-187.429
6112	Mm.41381	1429274_at	RIKEN cDNA 2310010M24 gene	AK009282	2310010M24Rik	-187.653
2433	Mm.23666	1433734_at	Solute carrier family 13 (sodium/sulfate symporters), member 4	BB192951	Slc13a4	-188.218
5529	Mm.357826	1455440_at	Expressed sequence AI850629	BI739597	AI850629	-188.355
4787	Mm.326869	1432600_at	Leprecan-like 1	BB105009	Leprel1	-188.494
5916	Mm.38269	1454752_at	Similar to hypothetical protein FLJ30829; RNA-binding region (RNP1, RRM) containing 6	AV307961		-188.639
5656	Mm.36756	1454996_at	Hydroxysteroid dehydrogenase like 1	BE985436	2700067E09Rik	-188.709
2213	Mm.22745	1440792_x_at	Opioid receptor, sigma 1	BB405850	Oprs1	-188.845
1504	Mm.190650	1438800_at	N-acetylglucosamine kinase	BB477472	Nagk	-188.877
91	Mm.102167	1444596_at	Transcribed locus	AW493093		-188.987
1987	Mm.215171	1438877_at	Transient receptor potential cation channel, subfamily M, member 6	BM213868	Trpm6	-189.123
4397	Mm.30724	1429179_at	Collectin sub-family member 11	AK003121	Colec11	-189.555
260	Mm.113787	1442800_x_at	RIKEN cDNA A830059I20 gene	AV354929	A830059I20Rik	-189.74
5218	Mm.34035	1454836_at	Transmembrane protein 18	BM118752	Tmem18	-189.843
1472	Mm.188374	1442808_at	Transcribed locus	BB667271		-189.95
2777	Mm.251331	1459863_x_at	Golgi associated, gamma adaptin ear containing, ARF binding protein 1	BB006096	Gga1	-190.019
1848	Mm.210125	1454880_s_at	Bcl2 modifying factor	BB212341	Bmf	-190.141
4372	Mm.30588	1453496_at	RIKEN cDNA 9430073N08 gene	AK020485	9430073N08Rik	-190.156
6312	Mm.45651	1431233_at	Cyclin M4	AK017367	Cnnm4	-190.218
3361	Mm.271572	1440355_at	Potassium channel tetramerisation domain containing 12b	BF454057	Kctd12b	-190.222
2331	Mm.23411	1437936_at	Similar to condensin subunit	AI428240		-190.297
6131	Mm.41556	1452968_at	Collagen triple helix repeat containing 1	AK003674	Cthrc1	-190.325
7011	Mm.8846	1438718_at	Fibroblast growth factor 9	AW046863	Fgf9	-190.531
3821	Mm.284503	1452832_s_at	CDP-diacylglycerol synthase (phosphatidate cytidylyltransferase) 2	BG296584	Cds2	-190.74
749	Mm.142455	1447181_s_at	Solute carrier family 7 (cationic amino acid transporter, y+ system), member 7	AI790233	Slc7a7	-191.08
4579	Mm.316553	1454847_at	Lipoma HMGIC fusion partner-like 2	BG917242	Lhfpl2	-191.081
455	Mm.126717	1456904_at	Transcribed locus	BQ101405		-191.624
1612	Mm.196944	1428268_at	Pleckstrin and Sec7 domain containing 2	AK018116	Psd2	-191.632
2853	Mm.254493	1455277_at	Hedgehog-interacting protein	BB088162	Hhip	-191.785
464	Mm.12723	1435092_at	ADP-ribosylation factor-like 4	AV328143	Arl4	-191.839
535	Mm.130793	1435831_at	Uroplakin 1B	BB427704	Upk1b	-191.937
6083	Mm.41017	1429953_at	RIKEN cDNA 2210011C24 gene	AK008705	2210011C24Rik	-192.045
5655	Mm.36746	1436603_at	Transducin (beta)-like 2	BB339498	Tbl2	-192.068
2596	Mm.245394	1456258_at	Empty spiracles homolog 2 (Drosophila)	BG072869	Emx2	-192.128
1868	Mm.210787	1428603_at	Glucocorticoid induced transcript 1	AK009885	Glcci1	-192.182
3158	Mm.262320	1456020_at	SH3 domain and tetratricopeptide repeats 2	BB487775	D430044G18Rik	-192.184
4574	Mm.316210	1460574_at	RIKEN cDNA 6030410K14 gene	BB038914	6030410K14Rik	-192.231
355	Mm.121274	1433959_at	RIKEN cDNA 9630048M01 gene	AV337374	9630048M01Rik	-192.276
6947	Mm.86755	1434756_at	Frizzled homolog 4 (Drosophila)	AV292354	Fzd4	-192.306
5321	Mm.34612	1434524_at	Eukaryotic translation initiation factor 2B, subunit 3	AI480598	Eif2b3	-192.495
6592	Mm.62785	1440707_at	Doublesex and mab-3 related transcription factor 3	AV298122	Dmrt3	-192.528
4737	Mm.323997	1441779_at	RNA binding protein gene with multiple splicing	BB750043	Rbpms	-192.622
4568	Mm.315959	1438003_at	Polymerase (DNA directed) sigma	BB324894	Pols	-192.747
3074	Mm.260203	1429073_at	RIKEN cDNA 2010005J08 gene	AK005556	2210015D19Rik	-192.781
5040	Mm.33421	1429053_at	RIKEN cDNA 1110012J17 gene	BB795266	1110012J17Rik	-192.783
2166	Mm.223646	1457619_at	CDNA sequence BC015286	BB743970	BC015286	-192.817
6172	Mm.42147	1456288_at	Schlafen 5	BB134615	Slfn5	-192.819
5244	Mm.341593	1437569_at	Gene model 644, (NCBI)	BB336174	Gm644	-192.896
281	Mm.116781	1437385_at	Transcribed locus	AV264768		-192.91
5991	Mm.39634	1457446_at	Opioid binding protein/cell adhesion molecule-like	BB383296	Opcml	-192.913
2557	Mm.244078	1429166_s_at	Calmin	AW494443	Clmn	-192.914
2244	Mm.22847	1434917_at	Cordon-bleu	BQ173923	Cobl	-192.939
3011	Mm.259180	1429564_at	RIKEN cDNA 0610009F02 gene	AK002387	Pcgf5	-192.959
6639	Mm.66275	1433566_at	RAS-like, family 10, member B	BB381618	Rasl10b	-192.979
508	Mm.129498	1437482_at	Steroid 5 alpha-reductase 2-like 2	BB476639	Srd5a2l2	-193.027
6098	Mm.41210	1440004_at	RIKEN cDNA 9430020M11 gene	BB431131	Sufu	-193.045
898	Mm.154093	1429209_at	Procollagen, type XXIII, alpha 1	BE290548	Col23a1	-193.046
6460	Mm.51682	1440519_at	Trans-acting transcription factor 8	AV302930	Sp8	-193.064
5530	Mm.35789	1428295_at	Synaptopodin 2-like	AK004253	Synpo2l	-193.104
2702	Mm.248772	1430985_at	RIKEN cDNA 1810027O10 gene	BG088666	1810027O10Rik	-193.105
1357	Mm.178427	1429670_a_at	Leucine-rich repeats and IQ motif containing 2	BB321286	Lrriq2	-193.155
436	Mm.125770	1443007_at	RIKEN cDNA A930027G11 gene	AW545941	Gnas	-193.178
4179	Mm.296006	1436279_at	Solute carrier family 26, member 7	AV292356	Slc26a7	-193.27
6469	Mm.52392	1460465_at	RIKEN cDNA A930038C07 gene	BE632850	A930038C07Rik	-193.283
4018	Mm.291029	1445936_at	Superkiller viralicidic activity 2-like 2 (S. cerevisiae)	BG064637	2610528A15Rik	-193.308
6862	Mm.82400	1457871_at	Collectin liver 1	BB765132	LOC239447	-193.334
6301	Mm.45558	1445897_s_at	Interferon-induced protein 35	AW986054	Ifi35	-193.374
1688	Mm.202606	1437404_at	RIKEN cDNA 4930420O11 gene	AI642422	4930420O11Rik	-193.378
6848	Mm.81009	1445441_at	Similar to RIKEN cDNA 1700129C05	BB018814	LOC380907	-193.414
5701	Mm.371684	1453065_at	Aldehyde dehydrogenase family 5, subfamily A1	BQ175320	Aldh5a1	-193.433
5573	Mm.358971	1444684_at	RIKEN cDNA 8030475D13 gene	BB170670	8030475D13Rik	-193.513
1439	Mm.18539	1441937_s_at	PTEN induced putative kinase 1	AV371921	Pink1	-193.517
1766	Mm.207683	1446861_at	Glucosamine (N-acetyl)-6-sulfatase	BB534930	Gns	-193.564
314	Mm.118034	1455851_at	Bone morphogenetic protein 5	AV032115	Bmp5	-193.61
6401	Mm.48648	1455845_at	CDNA sequence BC030477	AV099154	BC030477	-193.617
110	Mm.102487	1455726_at	Gene model 71, (NCBI)	BB756522		-193.622
4443	Mm.30927	1437570_at	RIKEN cDNA 3300001P08 gene	BM213851	3300001P08Rik	-193.624
1421	Mm.183561	1438568_at	MAS-related GPR, member E	BB373312	Mrgpre	-193.688
3675	Mm.27812	1435361_at	CDNA sequence AK129018	BB535044	AK129018	-193.688
3831	Mm.28492	1458118_at	DNA segment, Chr 2, ERATO Doi 391, expressed	AV233159	D2Ertd391e	-193.717
4000	Mm.290731	1432927_at	Phospholipase C, delta 4	AK014836	4921507K24Rik	-193.722
1914	Mm.212395	1441030_at	Retinoic acid induced 14	BB308974	Rai14	-193.745
2693	Mm.248640	1428420_a_at	RIKEN cDNA 1200009I06 gene	AK005443	1200009I06Rik	-193.801
4240	Mm.29756	1429254_at	Aquaporin 11	BF472491	Aqp11	-193.808
2486	Mm.240299	1456753_at	Transcribed locus	AW209075		-193.826
6080	Mm.40966	1439563_at	Expressed sequence AI854635	BB309203	AI854635	-193.836
296	Mm.117009	1453351_at	RIKEN cDNA 9430010M06 gene	AK020409	9430010M06Rik	-193.88
6568	Mm.60526	1455610_at	Desmuslin	BB457010	Dmn	-193.976
5151	Mm.33766	1433523_at	RIKEN cDNA D930005D10 gene	BB521978	D930005D10Rik	-193.987
141	Mm.103428	1431108_at	RIKEN cDNA 2410131K14 gene	BE573845	2410131K14Rik	-194.019
116	Mm.102752	1428490_at	Core 1 UDP-galactose:N-acetylgalactosamine-alpha-R beta 1,3-galactosyltransferase	AK008884	C1galt1	-194.118
5639	Mm.36291	1456597_at	RIKEN cDNA C030036P15 gene	AV324623	C030036P15Rik	-194.135
4796	Mm.327681	1434728_at	RIKEN cDNA E430013K19 gene	BM220576	Gria3	-194.147
2287	Mm.23138	1453075_at	RIKEN cDNA 1600012P17 gene	AK005436	1600012P17Rik	-194.202
5572	Mm.358966	1457218_at	RIKEN cDNA 6430510M02 gene	BB296225	6430510M02Rik	-194.207
4288	Mm.29959	1453552_at	RIKEN cDNA 1600029D21 gene	AK009336	2310014F07Rik	-194.226
1532	Mm.192984	1439485_at	Zinc finger protein 608	AV222442	Zfp608	-194.25
4451	Mm.30965	1443246_at	RIKEN cDNA 2810421I24 gene	BB476363	2810421I24Rik	-194.265
1986	Mm.215159	1453910_at	Pleckstrin homology domain containing, family H (with MyTH4 domain) member 2	AK015653	4930500A05Rik	-194.267
706	Mm.138434	1435229_at	RIKEN cDNA A930008A22 gene	BI729743	A930008A22Rik	-194.271
3117	Mm.26114	1446110_at	DNA segment, Chr 3, ERATO Doi 711, expressed	BG069230	D3Ertd711e	-194.274
65	Mm.101662	1456752_at	13 days embryo heart cDNA, RIKEN full-length enriched library, clone:D330038P10 product:unknown EST, full insert sequence	BB479526		-194.311
4047	Mm.291624	1415707_at	Anaphase promoting complex subunit 2	AI036318	Anapc2	-194.319
2404	Mm.235683	1434050_at	Expressed sequence AI315068	BI453502	AI315068	-194.324
6940	Mm.86664	1431297_a_at	RIKEN cDNA 4933436C20 gene	AK017076	4933436C20Rik	-194.338
5575	Mm.358984	1438454_at	RIKEN cDNA B430203M17 gene	BB030030	B430203M17Rik	-194.362
1086	Mm.159290	1428139_at	RIKEN cDNA 4930538D17 gene	AK015988	4930538D17Rik	-194.38
965	Mm.158267	1453333_at	RIKEN cDNA 1700012P22 gene	AK005933	1700012P22Rik	-194.447
517	Mm.130054	1435196_at	RIKEN cDNA C630044B11 gene	BB795585	Ntrk2	-194.499
4639	Mm.319107	1454855_at	Activin receptor interacting protein 1	BQ176520	Acvrinp1	-194.517
866	Mm.152656	1430009_at	RIKEN cDNA 4933413G11 gene	AK016803	4933413G11Rik	-194.544
5971	Mm.39262	1430779_at	RIKEN cDNA A930010C08 gene	BB665367	Ntng1	-194.566
4445	Mm.309296	1436470_at	Regulating synaptic membrane exocytosis 2	AV348556	Rims2	-194.574
7029	Mm.90047	1441075_at	Nitric oxide synthase trafficker	AW541389	LOC329416	-194.575
2239	Mm.22818	1439728_at	RIKEN cDNA D330027H18 gene	BB477913	D330027H18Rik	-194.604
2672	Mm.247761	1442793_s_at	Transforming growth factor beta regulated gene 4	BB139935	Tbrg4	-194.606
3591	Mm.276109	1431016_at	CWF19-like 1, cell cycle control (S. pombe)	BB666837	Cwf19l1	-194.635
5094	Mm.335395	1455924_at	RAB6B, member RAS oncogene family	AV220161	Rab6b	-194.658
1577	Mm.195916	1437821_at	Diaphanous homolog 1 (Drosophila)	BB408240	Diap1	-194.68
73	Mm.101836	1435929_at	RIKEN cDNA 9630033F20 gene	AV085117	9630033F20Rik	-194.711
5275	Mm.342790	1440218_at	CDNA sequence BC040758	BB745015	BC040758	-194.712
3323	Mm.270044	1445239_at	CDNA sequence BC031407	BG066348	BC031407	-194.744
6977	Mm.87352	1431365_at	Ring finger protein 32	BB653155	Rnf32	-194.753
18	Mm.100315	1457006_at	RIKEN cDNA 1700106J12 gene	AI449781	1700106J12Rik	-194.753
5839	Mm.37541	1433762_at	RIKEN cDNA C630043F03 gene	BB182501	C630043F03Rik	-194.76
1432	Mm.184752	1456653_a_at	Methylenetetrahydrofolate dehydrogenase (NADP+ dependent) 1-like	AV095209	Fthfsdc1	-194.775
641	Mm.133687	1455803_at	Solute carrier organic anion transporter family, member 4a1	AV375182	Slco4a1	-194.815
3021	Mm.259353	1435922_at	F-box and leucine-rich repeat protein 19	BM022665	Fbxl19	-194.854
1385	Mm.18036	1442159_at	E2F transcription factor 1	C77557	D2Ertd48e	-194.904
6135	Mm.41572	1459606_at	Limb region 1	BB752953	Lmbr1	-194.906
7009	Mm.88349	1453155_at	RIKEN cDNA 3200001F09 gene	AK014282	3200001F09Rik	-194.908
667	Mm.135129	1447272_s_at	ATPase, class V, type 10A	BM249532	Atp10a	-194.915
2240	Mm.228263	1455585_at	Ring fnger protein 168	BB275228	3110001H15Rik	-194.926
1287	Mm.172393	1447416_at	Transcribed locus, strongly similar to NP_872336.1 hypothetical protein FLJ25056 [Homo sapiens]	AB052399		-194.94
2805	Mm.252497	1456896_at	Kinesin family member 1B	BB053380	Kif1b	-194.943
6186	Mm.4272	1447643_x_at	Snail homolog 2 (Drosophila)	BB040443	Snai2	-194.963
1880	Mm.211139	1454871_at	RNA binding motif protein 15B	BB776868	Rbm15b	-194.99
1490	Mm.189270	1440085_at	Ectodysplasin A2 isoform receptor	AV246296	Eda2r	-194.993
3548	Mm.27536	1457591_at	Gene model 67, (NCBI)	BM237609	Gm67	-195.011
2513	Mm.24117	1453257_at	1-acylglycerol-3-phosphate O-acyltransferase 5 (lysophosphatidic acid acyltransferase, epsilon)	BB758649	Agpat5	-195.024
4810	Mm.328360	1428861_at	RIKEN cDNA 4631422O05 gene	AK019472	4631422O05Rik	-195.025
7026	Mm.89935	1434534_at	Desmocollin 3	BB006344	Dsc3	-195.039
3688	Mm.278643	1454644_at	RIKEN cDNA 6330569M22 gene	BB352467	6330569M22Rik	-195.041
87	Mm.102080	1455443_at	Ganglioside-induced differentiation-associated protein 1-like 1	BB733286	Gdap1l1	-195.046
2768	Mm.250981	1442471_at	Eph receptor B2	BG060522	Ephb2	-195.052
7042	Mm.91712	1436578_at	RIKEN cDNA A330104H05 gene	AV328226	A330104H05Rik	-195.066
6068	Mm.40740	1434430_s_at	Adenosine A2b receptor	BB709140	Adora2b	-195.076
3963	Mm.289686	1434351_at	CDNA sequence BC039282	BF021398	BC039282	-195.098
4103	Mm.293363	1455297_at	Spindlin-like	BG070258	Spin2	-195.103
6962	Mm.87136	1456047_at	Phospholipase A2, group IVB (cytosolic)	BB151104	Pla2g4b	-195.107
3531	Mm.274892	1453187_at	OCIA domain containing 2	AV062896		-195.113
4557	Mm.31537	1429498_at	RIKEN cDNA 2610206C24 gene	AK005221	2610206C24Rik	-195.121
3009	Mm.259127	1452689_at	Zinc finger protein 512	AK010855	Zfp512	-195.123
3134	Mm.261591	1441429_at	Insulin receptor substrate 4	BB295945	Irs4	-195.156
149	Mm.103539	1431169_at	RIKEN cDNA D230012E17 gene	BG803764	D230012E17Rik	-195.177
4660	Mm.320172	1433321_at	RIKEN cDNA 4930572K03 gene	AK020508	9430087B13Rik	-195.185
251	Mm.11233	1453020_at	RIKEN cDNA 1810048J11 gene	AK007829	1810048J11Rik	-195.189
2528	Mm.242090	1436087_at	Dipeptidylpeptidase 10	BQ176414	Dpp10	-195.196
2807	Mm.25269	1447679_s_at	BMS1-like, ribosome assembly protein (yeast)	BB007109	Bms1l	-195.222
3343	Mm.270961	1428522_at	Transcription termination factor, RNA polymerase II	BB283807	Ttf2	-195.238
5750	Mm.373551	1457181_at	DNA segment, Chr 15, Wayne State University 75, expressed	BB032242	D15Wsu75e	-195.243
195	Mm.106970	1456483_at	Zinc finger protein 9	BB008902	Zfp9	-195.244
2891	Mm.255822	1460630_at	Calcium/calmodulin-dependent protein kinase II, delta	AV337193	Camk2d	-195.266
3358	Mm.27154	1447845_s_at	Vanin 1	AV360029	Vnn1	-195.268
1541	Mm.193670	1434593_at	Eukaryotic translation initiation factor 5A2	AV271901	Eif5a2	-195.287
622	Mm.133268	1437453_s_at	Proprotein convertase subtilisin/kexin type 9	AV010795	Pcsk9	-195.333
1563	Mm.1956	1454672_at	Neurofilament, light polypeptide	BE952212	Nefl	-195.337
4649	Mm.319697	1415710_at	CDNA sequence BC038311	BM123013	BC038311	-195.345
1806	Mm.208924	1441573_at	Sex comb on midleg homolog 1	BB297140	Scmh1	-195.35
4475	Mm.31158	1434007_at	Glycosyltransferase-like 1B	AV300578	Gyltl1b	-195.359
480	Mm.12798	1455772_at	Progesterone receptor	BB428874	Pgr	-195.366
5767	Mm.373796	1460135_at	RIKEN cDNA A930005H10 gene	BB377314	A930005H10Rik	-195.37
3366	Mm.271635	1428595_at	Solute carrier family 6 (neurotransmitter transporter), member 19	AK014544	Slc6a19	-195.371
1510	Mm.190984	1433975_at	Cyclin-dependent kinase (CDC2-like) 10	BI524986	Cdk10	-195.372
2510	Mm.241063	1433619_at	Expressed sequence AI894139	BB211528	AI894139	-195.379
1043	Mm.159031	1432440_at	RIKEN cDNA 1700111E14 gene	AK007169	1700111E14Rik	-195.392
38	Mm.10112	1459790_x_at	Aristaless 3	AV169968	Alx3	-195.394
6670	Mm.68819	1452985_at	Uveal autoantigen with coiled-coil domains and ankyrin repeats	BF466442	Uaca	-195.407
2609	Mm.245813	1440000_at	RIKEN cDNA E330013P04 gene	BG069958	E330013P04Rik	-195.414
4603	Mm.31752	1430997_at	CD47 antigen (Rh-related antigen, integrin-associated signal transducer)	AI882525	Cd47	-195.416
845	Mm.151498	1429580_x_at	RIKEN cDNA 5133400G04 gene	AK016341	5133400G04Rik	-195.454
5411	Mm.350851	1431908_at	RIKEN cDNA 4933408J17 gene	AK016739	4933408J17Rik	-195.461
313	Mm.118004	1441097_at	Transcribed locus	AI593475		-195.474
5552	Mm.358759	1430614_at	RIKEN cDNA 4632415K11 gene	BG962576	4632415K11Rik	-195.478
2362	Mm.234859	1443939_at	Hypothetical LOC230628	BF021397		-195.485
3321	Mm.269995	1434880_at	Ets variant gene 6 (TEL oncogene)	BB667430	Etv6	-195.488
5976	Mm.39296	1455289_at	RIKEN cDNA B930093C12 gene	BQ174304	B930093C12Rik	-195.49
627	Mm.133342	1455500_at	DNA segment, Chr 11, ERATO Doi 759, expressed	AW556558	D11Ertd759e	-195.498
5345	Mm.347707	1435481_at	Zinc finger protein 653	BM194940	E430039K05Rik	-195.518
1241	Mm.167471	1437574_at	A disintegrin-like and metalloprotease (reprolysin type) with thrombospondin type 1 motif, 18	AV226694	Adamts18	-195.522
511	Mm.129663	1437601_at	Orthodenticle homolog 1 (Drosophila)	BB438279	Otx1	-195.533
68	Mm.101707	1434878_at	SLIT and NTRK-like family, member 4	AW493576	Slitrk4	-195.54
1274	Mm.171335	1415698_at	Golgi phosphoprotein 2	BC011152	Golph2	-195.547
2347	Mm.23458	1447326_s_at	Zinc finger protein 261	AW122925	Zfp261	-195.555
573	Mm.131941	1435241_at	RIKEN cDNA D930036F22 gene	AV285222	D930036F22Rik	-195.563
942	Mm.157431	1442130_at	Hematopoietic SH2 domain containing	BG091940	Hsh2d	-195.573
6137	Mm.41603	1456609_at	RIKEN cDNA 1810006K23 gene	BE994488	1810006K23Rik	-195.588
1166	Mm.159873	1432294_at	RIKEN cDNA 9330177L23 gene	AK020385	9330177L23Rik	-195.613
373	Mm.121918	1455321_at	DDHD domain containing 1	BM226111	Ddhd1	-195.617
6828	Mm.7978	1432655_at	RIKEN cDNA C530014P21 gene	AK014321	3222402N08Rik	-195.623
1877	Mm.211096	1431192_at	RIKEN cDNA 9430041O17 gene	AK011482	2010203O03Rik	-195.626
2459	Mm.239117	1454797_at	CDNA sequence BC039161	AW556098	BC039161	-195.639
1213	Mm.1612	1445680_x_at	Coagulation factor II (thrombin) receptor-like 2	BB445036	F2rl2	-195.645
5388	Mm.34955	1428691_at	RIKEN cDNA 5630401D06 gene	BM206596	5630401D06Rik	-195.65
981	Mm.158484	1431479_at	RIKEN cDNA 4921524L21 gene	AK014961	4921524L21Rik	-195.655
6542	Mm.57734	1441411_at	LIM and senescent cell antigen-like domains 1	BQ031226	Lims1	-195.668
2085	Mm.219433	1432757_at	Zinc finger, SWIM domain containing 6	AK019313	2900011L18Rik	-195.678
3139	Mm.261738	1446096_at	RIKEN cDNA 2310001H17 gene	BB021006	2310001H17Rik	-195.681
465	Mm.127263	1445854_at	RIKEN cDNA C230004F18 gene	BB380166	C230004F18Rik	-195.684
6885	Mm.84118	1457349_at	Gene model 69, (NCBI)	BB636437		-195.705
5437	Mm.351893	1441307_at	Hypothetical gene supported by NM_026807	AI604442		-195.713
3840	Mm.285454	1455510_at	Speckle-type POZ protein	AA688828	Spop	-195.716
2055	Mm.218350	1452826_s_at	F-box and leucine-rich repeat protein 20	AK012109	Fbxl20	-195.719
6384	Mm.4672	1439569_at	G protein-coupled receptor 83	AV291031	Gpr83	-195.729
4077	Mm.292381	1459538_at	CDNA sequence BC050092	AW549116	BC050092	-195.731
1212	Mm.16110	1441910_x_at	Cyclin E1	BB293079	Ccne1	-195.735
6486	Mm.53862	1435254_at	Plexin B1	BM119522	Plxnb1	-195.737
1530	Mm.19287	1435022_at	Cartilage homeo protein 1	BB366930	Cart1	-195.737
4389	Mm.30702	1435867_at	Transcribed locus	BM244697		-195.738
2217	Mm.227543	1441491_at	RIKEN cDNA A330068G13 gene	BB246530	A330068G13Rik	-195.744
5786	Mm.374262	1457850_at	Transcribed locus	BG067824		-195.752
3593	Mm.276135	1435772_at	Kinesin family member 21B	AV122249	Kif21b	-195.786
4328	Mm.30221	1454671_at	Insulin induced gene 1	BB005488	Insig1	-195.792
859	Mm.152120	1456181_at	RIKEN cDNA 9530020G05 gene	BG069289	9530020G05Rik	-195.793
5517	Mm.35691	1447878_s_at	Fibroblast growth factor receptor-like 1	BB109694	Fgfrl1	-195.793
3003	Mm.259074	1454742_at	RasGEF domain family, member 1B	BB003229	Rasgef1b	-195.798
5307	Mm.344820	1442123_at	Tumor necrosis factor (ligand) superfamily, member 12	AW909226	Tnfsf12	-195.8
396	Mm.123843	1456905_at	Gene model 1028, (NCBI)	BB018903		-195.82
5162	Mm.338103	1439230_at	Similar to hypothetical protein FLJ35728	AV047952	LOC433386	-195.825
1015	Mm.158700	1433043_at	Chondroitin sulfate proteoglycan 2	AK017328	Cspg2	-195.826
6662	Mm.67938	1455523_at	Cleavage stimulation factor, 3' pre-RNA subunit 2	BG074683	Cstf2	-195.837
770	Mm.14487	1441482_at	Mitogen activated protein kinase kinase 6	BB540608	Map2k6	-195.841
3930	Mm.288697	1431201_at	Solute carrier family 25, member 27	BB659415	Slc25a27	-195.846
3625	Mm.276669	1441774_at	Rab38, member of RAS oncogene family	BB782131	Rab38	-195.865
6416	Mm.49544	1435406_at	Coiled-coil alpha-helical rod protein 1	BF018636	Hcr	-195.876
3534	Mm.275039	1428560_at	Exportin 5	AK012248	Xpo5	-195.888
5902	Mm.38082	1456935_at	Expressed sequence AI606473	AI606473	AI606473	-195.899
6452	Mm.5126	1446499_at	Fas (TNFRSF6)-associated via death domain	BB480367	Fadd	-195.904
4982	Mm.332684	1435575_at	Kinetochore associated 1	AW536884	Kntc1	-195.908
4421	Mm.308134	1458057_at	RIKEN cDNA C920027I18 gene	BB343142	Cald1	-195.92
216	Mm.108582	1456877_at	Dual oxidase 1	BB147678	Duox1	-195.927
528	Mm.130607	1454969_at	RIKEN cDNA E130115E03 gene	AV299725	E130115E03Rik	-195.934
6159	Mm.41903	1439363_at	RIKEN cDNA 1200014J11 gene	BB736518	1200014J11Rik	-195.94
2207	Mm.227183	1455108_at	Eukaryotic translation initiation factor 4E member 2	BM119888	Eif4e2	-195.945
6262	Mm.44876	1441487_at	Tripartite motif protein 2	BB197646	Trim2	-195.974
3577	Mm.275841	1454915_at	RIKEN cDNA 1110059F07 gene	BB032142	1110059F07Rik	-195.979
2092	Mm.219813	1443248_at	RIKEN cDNA B230339H12 gene	BB668030	B230339H12Rik	-195.979
4944	Mm.33179	1428535_at	RIKEN cDNA 9430020K01 gene	AK004276	9430020K01Rik	-195.982
2183	Mm.22515	1443240_at	RIKEN cDNA D230050J18 gene	AV319208	Gpc3	-195.983
1362	Mm.17875	1453149_at	Mitochondrial folate transporter/carrier	AK011759	MGI:1917156	-195.998
473	Mm.127646	1441198_at	Zinc finger protein 39	BB311524	Zfp39	-196.005
1310	Mm.173953	1447086_at	SMC6 structural maintenance of chromosomes 6-like 1 (yeast)	BG072437	Smc6l1	-196.019
6886	Mm.84294	1453007_at	RIKEN cDNA 3110082I17 gene	AK014271	3110082I17Rik	-196.023
4102	Mm.293321	1458316_at	UBX domain containing 2	BB222785	Ubxd2	-196.027
2661	Mm.247564	1447707_s_at	Phosphodiesterase 2A, cGMP-stimulated	BB367174	Pde2a	-196.032
[truncated: 6,843 more rows]
