# Supplementary material for: Using mechanistic Bayesian networks to identify downstream targets of the Sonic Hedgehog pathway
Source: BMC Bioinformatics. 2009 Dec 18;10:433. doi: 10.1186/1471-2105-10-433 (PMC3087349; doi:10.1186/1471-2105-10-433)
Supplement: Additional File 2 — Complete list of predicted Shh targets. Excel file showing the complete target lists ranked by their fit within the MBN and BN frameworks (given all three models in Figure 1). The file also contains results for two smaller studies using the Affymetrix 430A and 430B chips. [file 1471-2105-10-433-S2.TGZ › shh.targets.code/README.txt]

Code for Shh Target analysis
----------------------------

This directory contains all the code and data required to run the MBN Shh
Target analysis.  The code is written as a set of scripts and configuration
files that use the PEBL python library. Version 1.01 of PEBL is also included.
The latest version of PEBL can be found at http://pebl-project.googlecode.com.
    
Analysis Directories
--------------------

mbn -- code for MBN analysis (Fig. 1c from paper)
sequentialbn -- code for sequential BN alaysis (Fig 1a. from paper)
parallelbn -- code for parallel BN analysis (Fig 1b. from paper)
bootstrap -- code for bootstrap learning (used to calculate p-vals)

The code in each directory is organized as follows:

shhanalysis.py -- main script.
shhlearner.py -- custom PEBL learner.
shhanalysis.config -- config file for analysis

To run the code:

> python shhanalysis.py shhanalysis.config

Overview of code:

The scripts use PEBL's distributed computing feature to execute analysis over
Apple XGrid, multiple processors or Amazon's EC2 platform.  The config file
specifies the platform and related paramters. See the PEBL documentation for
more informtion.

Changing code to do similar analysis
------------------------------------

It's very easy to modify the scripts to run similar analysis on different
datasets and using different MBN templates.  shhlearner.py contains a custom
PEBL learner class; modify this to analyze different MBN models. shhanalysis.py
should require no code changes and shhanalysis.config should be modified to
specify differetn datasets.
