# Supplementary material for: Using mechanistic Bayesian networks to identify downstream targets of the Sonic Hedgehog pathway
Source: BMC Bioinformatics. 2009 Dec 18;10:433. doi: 10.1186/1471-2105-10-433 (PMC3087349; doi:10.1186/1471-2105-10-433)
Supplement: Additional File 2 — Complete list of predicted Shh targets. Excel file showing the complete target lists ranked by their fit within the MBN and BN frameworks (given all three models in Figure 1). The file also contains results for two smaller studies using the Affymetrix 430A and 430B chips. [file 1471-2105-10-433-S2.TGZ › shh.targets.code/sequentialbn/shhanalysis.py]

""" Run the "Shh" analysis.

USAGE: shhlearner.py configfile

configfile is a standard pebl configfile with an additional "shhanalysis"
section. Here's an example config file::

    [data]
    filename = data/74a-pebl-newformat.txt

    [taskcontroller]
    type = xgrid.XgridController

    [xgrid]
    controller = sysbio.engin.umich.edu
    password = fakepassword
    pollinterval = 3600
    peblpath = /Library/Frameworks/Python.framework/Versions/2.5/bin/pebl

    [shhanalysis]
    max_iterations = 20*n**2
    numtasks = 44

"""

import sys, cPickle
from os.path import splitext
from pebl import data, config
from pebl import taskcontroller
from pebl.taskcontroller import multiprocess, xgrid, ipy1
from pebl.learner.custom import CustomLearner
import shhlearner


if len(sys.argv) < 2:
    print __doc__
    sys.exit(1)


_params = (
    config.StringParameter("shhanalysis.max_iterations", "Max Gibbs sampling iterations"),
    config.IntParameter("shhanalysis.numtasks", "Number of tasks to split analysis into")
)
config.read(sys.argv[1])

d = data.fromconfig()
startvar = 6
endvar = len(d.variables) - 1

# create these so we can get the right start and end vars
tasks = shhlearner.ShhLearner(
    d, None, startvar=6, endvar=endvar,
    max_iterations=config.get('shhanalysis.max_iterations')
)
tasks = tasks.split(config.get('shhanalysis.numtasks'))


learnerurl = "%s.py:ShhLearner" % splitext(shhlearner.__file__)[0]

# wrap the tasks as custom learners
# TODO: in custom.py, we should be able to wrap existing instances
tasks = [CustomLearner(
                    d, None, 
                    learnerurl = learnerurl,
                    startvar = t.startvar,
                    endvar = t.endvar,
                    max_iterations = t.max_iterations
                ) for t in tasks
              ]


tc = taskcontroller.fromconfig()
results = tc.submit(tasks)
results = tc.retrieve(results)
merged_results = shhlearner.merge_results(results)
for k,v in merged_results.scores.iteritems():
    print k,v
