# Supplementary material for: Using mechanistic Bayesian networks to identify downstream targets of the Sonic Hedgehog pathway
Source: BMC Bioinformatics. 2009 Dec 18;10:433. doi: 10.1186/1471-2105-10-433 (PMC3087349; doi:10.1186/1471-2105-10-433)
Supplement: Additional File 2 — Complete list of predicted Shh targets. Excel file showing the complete target lists ranked by their fit within the MBN and BN frameworks (given all three models in Figure 1). The file also contains results for two smaller studies using the Affymetrix 430A and 430B chips. [file 1471-2105-10-433-S2.TGZ › shh.targets.code/sequentialbn/shhlearner.py]

from pebl import cpd
cpd.MultinomialCPD = cpd.MultinomialCPD_Py
print cpd.MultinomialCPD

from pebl import data, network, evaluator
from pebl.result import LearnerResult
from pebl.learner import base, custom
from pebl.util import flatten

class ShhLearner(base.Learner):
    def __init__(self, dataset, prior, startvar=None, endvar=None, max_iterations="20*n**2"):
        self.data = dataset
        self.startvar = startvar
        self.endvar = endvar
        self.max_iterations = max_iterations

    def score_genex(self, genex_in_fulldata):
        shh,ptch,smo,shhp,ptchp,smop,genex_in_subset = range(7)
        
        subset = self.data.subset(
            variables=[shh,ptch,smo,shhp,ptchp,smop,genex_in_fulldata]
        )
        edges = [(shh,shhp), (ptch,ptchp), (smo,smop),
                 (shhp,ptchp), (ptchp, smop), (smop, genex_in_subset)]
        net = network.Network(subset.variables, edges)
        
        neteval = evaluator.MissingDataMaximumEntropyNetworkEvaluator(
            subset, net, max_iterations=self.max_iterations
        )
        return neteval.score_network()

    def run(self):
        self.result = custom.CustomResult(scores = {})
        for i in xrange(self.startvar, self.endvar):
            self.result.scores[i] = self.score_genex(i)

        return self.result

    def split(self, count):
        numnets = self.endvar - self.startvar + 1
        netspertask = numnets/count

        indices = [[i, i+netspertask] 
                   for i in xrange(self.startvar, self.endvar, netspertask)]

        if len(indices) > count:
            indices.pop(-1)
            indices[-1][1] = self.endvar + 1

        return [ShhLearner(self.data, None, start, end, self.max_iterations) 
                    for start,end in indices] 

def merge_results(*results):
    results = flatten(results)
    merged = custom.CustomResult(scores = {})
    for r in results:
        merged.scores.update(r.scores)
    return merged
