# Supplementary material for: Using mechanistic Bayesian networks to identify downstream targets of the Sonic Hedgehog pathway
Source: BMC Bioinformatics. 2009 Dec 18;10:433. doi: 10.1186/1471-2105-10-433 (PMC3087349; doi:10.1186/1471-2105-10-433)
Supplement: Additional File 2 — Complete list of predicted Shh targets. Excel file showing the complete target lists ranked by their fit within the MBN and BN frameworks (given all three models in Figure 1). The file also contains results for two smaller studies using the Affymetrix 430A and 430B chips. [file 1471-2105-10-433-S2.TGZ › shh.targets.code/bootstrap/shhbootstrap.py]

from numpy.random import permutation

from pebl import cpd
cpd.MultinomialCPD = cpd.MultinomialCPD_Py

from pebl import data, network, evaluator
from pebl.result import LearnerResult
from pebl.learner import base, custom
from pebl.util import flatten

class ShhBootstrapLearner(base.Learner):
    def __init__(self, dataset, prior, numnets=0, max_iterations="20*n**2"):
        self.data = dataset
        self.numnets = numnets
        self.max_iterations = max_iterations

    def score_once(self, subset, net):
        # permute last variable (genex) of dataset
        #subset.observations[:,-1] = permutation(subset.observations[:,-1]) 

        # permute last variable (genex) but only within tissue types
        groups = (
            slice(0,9),      # X8 somite
            slice(9,18),     # X13 somite
            slice(18,26),    # adult head
            slice(26,38),    # adult limb
            slice(38,44),    # adult trunk
        )

        for g in groups:
            subset.observations[g,-1] = permutation(subset.observations[g,-1])

        neteval = evaluator.MissingDataMaximumEntropyNetworkEvaluator(
            subset, net, max_iterations=self.max_iterations
        )
        return neteval.score_network()

    def run(self):
        self.result = custom.CustomResult(scores = [])
        
        # create subset and network
        shh,ptch,smo,shhp,ptchp,smop,genex = range(7)
        subset = self.data.subset(
            variables=[shh,ptch,smo,shhp,ptchp,smop,genex]
        )
        edges = [(shh,shhp), (ptch,ptchp), (smo,smop),
                 (shhp,ptchp), (ptchp, smop), (smop, genex)]
        net = network.Network(subset.variables, edges)
        
        for i in xrange(self.numnets):
            self.result.scores.append(self.score_once(subset, net))

        return self.result

    def split(self, count):
        netspertask = self.numnets/count + 1 # we get a few more, that's ok.

        return [ShhBootstrapLearner(self.data, None, netspertask, self.max_iterations) 
                    for i in xrange(count)] 

def merge_results(*results):
    results = flatten(results)
    merged = custom.CustomResult(scores = [])
    for r in results:
        merged.scores.extend(r.scores)
    return merged
